# Supplementary material for: Identification of protein-protein and ribonucleoprotein complexes containing Hfq
Source: Sci Rep. 2019 Oct 1;9:14054. doi: 10.1038/s41598-019-50562-w (PMC6773851; doi:10.1038/s41598-019-50562-w)
Supplement: Supplementary file 4 — Table S4 [file 41598_2019_50562_MOESM4_ESM.xls]

## Sheet: GUIDELINES FDR<1% 
nanoLC-MSMS RESULTS: proteins alignment table
Validation at FDR<1% (False-Discovery Rate) at both protein and spectral levels
# spectra (BASIC Spectral Count)	= 1 spectrum
# spectra (BASIC Spectral Count)	= 2-5 spectra
# spectra (BASIC Spectral Count)	= 6-10 spectra
# spectra (BASIC Spectral Count)	= 11-30 spectra
# spectra (BASIC Spectral Count)	>= 31 spectra
accession	description		status_F012602_+DTT_1	status_F012591_-DTT_14	status_F012580_-DTT_2	status_F012624_+DTT_22	status_F012604_+DTT_3	status_F012587_-DTT_9	status_F012619_+DTT_17	status_F012588_-DTT_10	status_F012625_+DTT_23	status_F012582_-DTT_4	status_F012614_+DTT_12	status_F012592_-DTT_15	status_F012597_-DTT_20	status_F012620_+DTT_18	status_F012621_+DTT_19	status_F012585_-DTT_7	status_F012613_+DTT_11	status_F012599_-DTT_22	status_F012598_-DTT_21	status_F012594_-DTT_17	status_F012612_+DTT_10	status_F012600_-DTT_23	status_F012615_+DTT_13	status_F012596_-DTT_19	status_F012618_+DTT_16	status_F012608_+DTT_6	status_F012601_-DTT_24	status_F012609_+DTT_7	status_F012584_-DTT_6	status_F012603_+DTT_2	status_F012623_+DTT_21	status_F012606_+DTT_5	status_F012611_+DTT_9	status_F012595_-DTT_18	status_F012579_-DTT_1	status_F012589_-DTT_11	status_F012581_-DTT_3	status_F012605_+DTT_4	status_F012617_+DTT_15	status_F012622_+DTT_20	status_F012593_-DTT_16	status_F012610_+DTT_8	status_F012583_-DTT_5	status_F012590_-DTT_13	status_F012586_-DTT_8	peptides_count_F012602_+DTT_1	peptides_count_F012591_-DTT_14
HFQ_ECO24	RNA-binding protein Hfq OS=Escherichia coli O139:H28 (strain E24377A / ETEC) OX=331111 GN=hfq PE=3 SV=1			Representative	Representative	Representative		Representative	Representative	Representative	Representative	Representative		Representative	Representative	Representative	Representative	Representative	Representative	Representative	Representative	Representative		Representative	Representative	Representative			Representative		Representative		Representative	Representative		Representative	Representative	Representative	Representative		Representative	Representative	Representative		Representative	Representative	Representative		1
RHO_ECO57	Transcription termination factor Rho OS=Escherichia coli O157:H7 OX=83334 GN=rho PE=3 SV=1				Representative																									Representative	Representative				Representative		Representative		Representative					Representative	Representative
accession	description		status_F012602_+DTT_1	status_F012591_-DTT_14	status_F012580_-DTT_2	status_F012624_+DTT_22	status_F012604_+DTT_3	status_F012587_-DTT_9	status_F012619_+DTT_17	status_F012588_-DTT_10	status_F012625_+DTT_23	status_F012582_-DTT_4	status_F012614_+DTT_12	status_F012592_-DTT_15	status_F012597_-DTT_20	status_F012620_+DTT_18	status_F012621_+DTT_19	status_F012585_-DTT_7	status_F012613_+DTT_11	status_F012599_-DTT_22	status_F012598_-DTT_21	status_F012594_-DTT_17	status_F012612_+DTT_10	status_F012600_-DTT_23	status_F012615_+DTT_13	status_F012596_-DTT_19	status_F012618_+DTT_16	status_F012608_+DTT_6	status_F012601_-DTT_24	status_F012609_+DTT_7	status_F012584_-DTT_6	status_F012603_+DTT_2	status_F012623_+DTT_21	status_F012606_+DTT_5	status_F012611_+DTT_9	status_F012595_-DTT_18	status_F012579_-DTT_1	status_F012589_-DTT_11	status_F012581_-DTT_3	status_F012605_+DTT_4	status_F012617_+DTT_15	status_F012622_+DTT_20	status_F012593_-DTT_16	status_F012610_+DTT_8	status_F012583_-DTT_5	status_F012590_-DTT_13	status_F012586_-DTT_8	peptides_count_F012602_+DTT_1	peptides_count_F012591_-DTT_14
GLMS_ECO57	Glutamine--fructose-6-phosphate aminotransferase [isomerizing] OS=Escherichia coli O157:H7 OX=83334 GN=glmS PE=3 SV=3		Representative	Representative	Representative	Representative	Representative	Representative	Representative	Representative	Representative	Representative	Representative	Representative	Representative	Representative	Representative	Representative	Representative	Representative	Representative	Representative	Representative	Representative	Representative	Representative	Representative	Representative	Representative	Representative	Representative	Representative	Representative	Representative	Representative	Representative	Representative	Representative	Representative	Representative	Representative	Representative	Representative	Representative	Representative	Representative	Representative	40	20
EFTU1_ECO24	Elongation factor Tu 1 OS=Escherichia coli O139:H28 (strain E24377A / ETEC) OX=331111 GN=tuf1 PE=3 SV=1		Representative	Representative	Representative		Representative	Representative		Representative		Representative	Representative	Representative		Representative		Representative	Representative	Representative	Representative		Representative	Representative	Representative	Representative			Representative	Representative	Representative	Representative		Representative	Representative		Representative	Representative	Representative	Representative	Representative		Representative	Representative	Representative	Representative	Representative	5	1
TNAA_ECO24	Tryptophanase OS=Escherichia coli O139:H28 (strain E24377A / ETEC) OX=331111 GN=tnaA PE=3 SV=1		Representative		Representative		Representative					Representative						Representative					Representative							Representative	Representative	Representative			Representative		Representative		Representative	Representative	Representative			Representative	Representative			5
RNE_ECOLI	Ribonuclease E OS=Escherichia coli (strain K12) OX=83333 GN=rne PE=1 SV=6		Representative		Representative		Representative					Representative																		Representative		Representative		Representative			Representative		Representative	Representative					Representative			12
RL2_ECO24	50S ribosomal protein L2 OS=Escherichia coli O139:H28 (strain E24377A / ETEC) OX=331111 GN=rplB PE=3 SV=1		Representative	Representative	Representative			Representative		Representative		Representative	Representative			Representative		Representative	Representative				Representative		Representative					Representative	Representative	Representative			Representative		Representative	Representative	Representative	Representative	Representative			Representative	Representative	Representative	Representative	3	3
KPYK2_ECOLI	Pyruvate kinase II OS=Escherichia coli (strain K12) OX=83333 GN=pykA PE=1 SV=3				Representative							Representative						Representative												Representative	Representative	Representative					Representative		Representative					Representative	Representative
ATPB_ECO24	ATP synthase subunit beta OS=Escherichia coli O139:H28 (strain E24377A / ETEC) OX=331111 GN=atpD PE=3 SV=1				Representative					Representative		Representative							Representative						Representative						Representative				Representative		Representative		Representative					Representative	Representative
ATPA_ECO24	ATP synthase subunit alpha OS=Escherichia coli O139:H28 (strain E24377A / ETEC) OX=331111 GN=atpA PE=3 SV=1		Representative		Representative		Representative					Representative											Representative							Representative		Representative		Representative			Representative		Representative	Representative					Representative			1
PFLB_ECOLI	Formate acetyltransferase 1 OS=Escherichia coli (strain K12) OX=83333 GN=pflB PE=1 SV=2		Representative		Representative		Representative					Representative																				Representative		Representative			Representative		Representative	Representative				Representative	Representative			5
CRP_ECO57	cAMP-activated global transcriptional regulator CRP OS=Escherichia coli O157:H7 OX=83334 GN=crp PE=3 SV=1			Representative	Representative			Representative		Representative		Representative		Representative				Representative													Representative						Representative		Representative	Representative	Representative		Representative		Representative	Representative	Representative		7
RS4_ECO24	30S ribosomal protein S4 OS=Escherichia coli O139:H28 (strain E24377A / ETEC) OX=331111 GN=rpsD PE=3 SV=1		Representative	Representative	Representative		Representative	Representative	Representative	Representative		Representative	Representative	Representative		Representative		Representative	Representative				Representative		Representative											Representative	Representative	Representative	Representative	Representative	Representative				Representative	Representative	Representative	1	2
CH601_ECOK1	60 kDa chaperonin 1 OS=Escherichia coli O1:K1 / APEC OX=405955 GN=groL1 PE=3 SV=1				Representative							Representative																		Representative					Representative		Representative		Representative		Representative			Representative	Representative
PURA_ECO24	Adenylosuccinate synthetase OS=Escherichia coli O139:H28 (strain E24377A / ETEC) OX=331111 GN=purA PE=3 SV=1				Representative							Representative																									Representative		Representative					Representative	Representative
ODO1_ECO57	2-oxoglutarate dehydrogenase E1 component OS=Escherichia coli O157:H7 OX=83334 GN=sucA PE=3 SV=1		Representative		Representative		Representative																									Representative					Representative		Representative	Representative								4
DNAK_ECO24	Chaperone protein DnaK OS=Escherichia coli O139:H28 (strain E24377A / ETEC) OX=331111 GN=dnaK PE=3 SV=1				Representative							Representative																						Representative			Representative		Representative						Representative
RS3_ECO24	30S ribosomal protein S3 OS=Escherichia coli O139:H28 (strain E24377A / ETEC) OX=331111 GN=rpsC PE=3 SV=1		Representative		Representative		Representative			Representative		Representative	Representative						Representative						Representative					Representative		Representative		Representative	Representative		Representative	Representative	Representative	Representative				Representative	Representative			1
GLDA_ECOL6	Glycerol dehydrogenase OS=Escherichia coli O6:H1 (strain CFT073 / ATCC 700928 / UPEC) OX=199310 GN=gldA PE=3 SV=1				Representative							Representative						Representative					Representative														Representative		Representative						Representative		Representative
RS1_ECO57	30S ribosomal protein S1 OS=Escherichia coli O157:H7 OX=83334 GN=rpsA PE=3 SV=1				Representative							Representative																		Representative	Representative			Representative			Representative		Representative						Representative
EFG_ECO24	Elongation factor G OS=Escherichia coli O139:H28 (strain E24377A / ETEC) OX=331111 GN=fusA PE=3 SV=1		Representative		Representative		Representative					Representative																									Representative		Representative	Representative								1
RL5_ECO24	50S ribosomal protein L5 OS=Escherichia coli O139:H28 (strain E24377A / ETEC) OX=331111 GN=rplE PE=3 SV=1				Representative	Representative			Representative		Representative	Representative		Representative			Representative			Representative																	Representative		Representative				Representative		Representative
PYRG_ECO24	CTP synthase OS=Escherichia coli O139:H28 (strain E24377A / ETEC) OX=331111 GN=pyrG PE=3 SV=1		Representative		Representative							Representative																Representative		Representative							Representative		Representative					Representative	Representative			2
ENO_ECO24	Enolase OS=Escherichia coli O139:H28 (strain E24377A / ETEC) OX=331111 GN=eno PE=3 SV=1				Representative							Representative																			Representative				Representative		Representative		Representative					Representative	Representative
MASY_ECOLI	Malate synthase A OS=Escherichia coli (strain K12) OX=83333 GN=aceB PE=1 SV=1				Representative							Representative																		Representative							Representative		Representative					Representative	Representative
G3P1_ECO57	Glyceraldehyde-3-phosphate dehydrogenase A OS=Escherichia coli O157:H7 OX=83334 GN=gapA PE=3 SV=2		Representative		Representative			Representative				Representative	Representative					Representative	Representative											Representative							Representative		Representative								Representative	1
CISY_ECOL6	Citrate synthase OS=Escherichia coli O6:H1 (strain CFT073 / ATCC 700928 / UPEC) OX=199310 GN=gltA PE=3 SV=1				Representative							Representative																							Representative		Representative		Representative					Representative
DADA_ECO24	D-amino acid dehydrogenase OS=Escherichia coli O139:H28 (strain E24377A / ETEC) OX=331111 GN=dadA PE=3 SV=1				Representative							Representative																									Representative		Representative					Representative
ODP1_ECO57	Pyruvate dehydrogenase E1 component OS=Escherichia coli O157:H7 OX=83334 GN=aceE PE=1 SV=2		Representative		Representative		Representative																									Representative					Representative		Representative	Representative								2
RPOB_ECO24	DNA-directed RNA polymerase subunit beta OS=Escherichia coli O139:H28 (strain E24377A / ETEC) OX=331111 GN=rpoB PE=1 SV=1		Representative		Representative																											Representative					Representative		Representative									1
PT1_ECOLI	Phosphoenolpyruvate-protein phosphotransferase OS=Escherichia coli (strain K12) OX=83333 GN=ptsI PE=1 SV=1				Representative							Representative																Representative		Representative				Representative			Representative		Representative						Representative
IF2_ECO24	Translation initiation factor IF-2 OS=Escherichia coli O139:H28 (strain E24377A / ETEC) OX=331111 GN=infB PE=3 SV=1		Representative		Representative		Representative																									Representative		Representative			Representative		Representative	Representative								1
PPSA_ECOLI	Phosphoenolpyruvate synthase OS=Escherichia coli (strain K12) OX=83333 GN=ppsA PE=1 SV=5				Representative		Representative					Representative																									Representative		Representative	Representative					Representative
ACNB_ECOLI	Aconitate hydratase B OS=Escherichia coli (strain K12) OX=83333 GN=acnB PE=1 SV=3		Representative		Representative		Representative					Representative																		Representative		Representative					Representative		Representative	Representative								1
KDSD_ECO57	Arabinose 5-phosphate isomerase KdsD OS=Escherichia coli O157:H7 OX=83334 GN=kdsD PE=3 SV=1		Representative		Representative		Representative	Representative		Representative		Representative						Representative	Representative				Representative														Representative		Representative						Representative		Representative	1
SDHA_ECO57	Succinate dehydrogenase flavoprotein subunit OS=Escherichia coli O157:H7 OX=83334 GN=sdhA PE=3 SV=1		Representative		Representative							Representative	Representative						Representative						Representative			Representative		Representative				Representative			Representative		Representative	Representative					Representative			2
MDH_ECO24	Malate dehydrogenase OS=Escherichia coli O139:H28 (strain E24377A / ETEC) OX=331111 GN=mdh PE=3 SV=1				Representative			Representative					Representative						Representative																		Representative		Representative						Representative		Representative
AAT_ECOLI	Aspartate aminotransferase OS=Escherichia coli (strain K12) OX=83333 GN=aspC PE=1 SV=1				Representative																		Representative												Representative		Representative		Representative
IDH_ECOLI	Isocitrate dehydrogenase [NADP] OS=Escherichia coli (strain K12) OX=83333 GN=icd PE=1 SV=1				Representative							Representative																									Representative		Representative					Representative
ALDA_ECOLI	Lactaldehyde dehydrogenase OS=Escherichia coli (strain K12) OX=83333 GN=aldA PE=1 SV=2				Representative							Representative																		Representative							Representative		Representative					Representative
DLDH_ECO57	Dihydrolipoyl dehydrogenase OS=Escherichia coli O157:H7 OX=83334 GN=lpdA PE=3 SV=2				Representative																									Representative							Representative
CLPB_ECO57	Chaperone protein ClpB OS=Escherichia coli O157:H7 OX=83334 GN=clpB PE=3 SV=1											Representative																						Representative			Representative		Representative	Representative
RPOC_ECO24	DNA-directed RNA polymerase subunit beta' OS=Escherichia coli O139:H28 (strain E24377A / ETEC) OX=331111 GN=rpoC PE=1 SV=1		Representative				Representative																									Representative					Representative		Representative									10
RPOC_ECOL6	DNA-directed RNA polymerase subunit beta' OS=Escherichia coli O6:H1 (strain CFT073 / ATCC 700928 / UPEC) OX=199310 GN=rpoC PE=3 SV=1		Sameset				Sameset																									Representative					Representative		Sameset									10
LON_ECOL6	Lon protease OS=Escherichia coli O6:H1 (strain CFT073 / ATCC 700928 / UPEC) OX=199310 GN=lon PE=3 SV=1						Representative					Representative																									Representative			Representative
PUTA_ECOLI	Bifunctional protein PutA OS=Escherichia coli (strain K12) OX=83333 GN=putA PE=1 SV=3		Representative				Representative																									Representative		Representative			Representative			Representative				Representative				6
RS13_ECO57	30S ribosomal protein S13 OS=Escherichia coli O157:H7 OX=83334 GN=rpsM PE=3 SV=2			Representative	Representative	Representative				Representative	Representative	Representative					Representative			Representative	Representative			Representative					Representative		Representative		Representative				Representative	Representative	Representative						Representative				1
CAT_ECOLX	Chloramphenicol acetyltransferase OS=Escherichia coli OX=562 GN=cat PE=1 SV=1			Representative	Representative							Representative		Representative				Representative									Representative				Representative						Representative		Representative		Representative		Representative		Representative	Representative			1
RL6_ECO24	50S ribosomal protein L6 OS=Escherichia coli O139:H28 (strain E24377A / ETEC) OX=331111 GN=rplF PE=3 SV=1			Representative	Representative				Representative	Representative		Representative		Representative		Representative						Representative					Representative									Representative	Representative		Representative				Representative		Representative				4
RS12_ECO24	30S ribosomal protein S12 OS=Escherichia coli O139:H28 (strain E24377A / ETEC) OX=331111 GN=rpsL PE=3 SV=1			Representative	Representative	Representative	Representative	Representative	Representative	Representative		Representative		Representative	Representative	Representative	Representative	Representative			Representative	Representative	Representative		Representative	Representative	Representative			Representative	Representative	Representative	Representative	Representative		Representative	Representative	Representative	Representative	Representative	Representative	Representative	Representative		Representative	Representative	Representative		1
RPOA_ECO24	DNA-directed RNA polymerase subunit alpha OS=Escherichia coli O139:H28 (strain E24377A / ETEC) OX=331111 GN=rpoA PE=1 SV=1				Representative							Representative						Representative					Representative												Representative		Representative		Representative						Representative		Representative
PTA_ECOLI	Phosphate acetyltransferase OS=Escherichia coli (strain K12) OX=83333 GN=pta PE=1 SV=2				Representative							Representative																									Representative		Representative	Representative					Representative
RS11_ECO24	30S ribosomal protein S11 OS=Escherichia coli O139:H28 (strain E24377A / ETEC) OX=331111 GN=rpsK PE=3 SV=1				Representative	Representative		Representative		Representative	Representative	Representative		Representative	Representative	Representative		Representative		Representative	Representative			Representative	Representative				Representative				Representative				Representative	Representative	Representative	Representative	Representative	Representative			Representative		Representative
AHPC_ECO57	Alkyl hydroperoxide reductase C OS=Escherichia coli O157:H7 OX=83334 GN=ahpC PE=3 SV=2				Representative							Representative						Representative									Representative										Representative		Representative						Representative
KATG1_ECO57	Catalase-peroxidase 1 OS=Escherichia coli O157:H7 OX=83334 GN=katG1 PE=3 SV=1		Representative		Representative							Representative																				Representative		Representative			Representative		Representative	Representative					Representative			1
RL15_ECOBW	50S ribosomal protein L15 OS=Escherichia coli (strain K12 / MC4100 / BW2952) OX=595496 GN=rplO PE=3 SV=1				Representative							Sameset			Representative	Sameset	Sameset				Representative					Sameset			Sameset				Representative			Sameset	Sameset		Sameset			Representative			Representative
YQJI_ECOLI	Transcriptional regulator YqjI OS=Escherichia coli (strain K12) OX=83333 GN=yqjI PE=1 SV=1			Representative	Representative				Representative			Representative		Representative													Representative				Representative						Representative		Representative		Representative		Representative		Representative				1
RS10_ECO24	30S ribosomal protein S10 OS=Escherichia coli O139:H28 (strain E24377A / ETEC) OX=331111 GN=rpsJ PE=3 SV=1				Representative						Representative	Representative								Representative				Representative					Representative								Representative	Representative	Representative						Representative
RS7_ECO24	30S ribosomal protein S7 OS=Escherichia coli O139:H28 (strain E24377A / ETEC) OX=331111 GN=rpsG PE=3 SV=1			Representative	Representative	Representative			Representative			Representative		Representative		Representative				Representative				Representative													Representative		Representative				Representative		Representative				1
GUAA_ECO27	GMP synthase [glutamine-hydrolyzing] OS=Escherichia coli O127:H6 (strain E2348/69 / EPEC) OX=574521 GN=guaA PE=3 SV=1				Representative							Sameset																		Sameset	Sameset						Sameset		Sameset					Sameset	Sameset
DNAJ_ECOBW	Chaperone protein DnaJ OS=Escherichia coli (strain K12 / MC4100 / BW2952) OX=595496 GN=dnaJ PE=3 SV=1				Representative							Representative						Representative	Representative				Representative								Representative						Representative		Representative						Representative
ODO2_ECO57	Dihydrolipoyllysine-residue succinyltransferase component of 2-oxoglutarate dehydrogenase complex OS=Escherichia coli O157:H7 OX=83334 GN=sucB PE=1 SV=2				Representative																									Representative							Representative		Representative					Representative
RL17_ECO24	50S ribosomal protein L17 OS=Escherichia coli O139:H28 (strain E24377A / ETEC) OX=331111 GN=rplQ PE=3 SV=1				Representative			Representative		Representative		Representative			Representative	Representative					Representative										Representative		Representative				Representative		Representative			Representative			Representative
TIG_ECO24	Trigger factor OS=Escherichia coli O139:H28 (strain E24377A / ETEC) OX=331111 GN=tig PE=3 SV=1				Representative							Representative																		Representative	Representative						Representative		Representative					Representative	Representative
GATY_ECO24	D-tagatose-1,6-bisphosphate aldolase subunit GatY OS=Escherichia coli O139:H28 (strain E24377A / ETEC) OX=331111 GN=gatY PE=3 SV=1				Representative					Representative		Representative													Representative												Representative		Representative						Representative
RL14_ECO24	50S ribosomal protein L14 OS=Escherichia coli O139:H28 (strain E24377A / ETEC) OX=331111 GN=rplN PE=3 SV=1				Representative							Representative			Representative						Representative												Representative				Representative		Representative			Representative			Representative
RSUA_ECO57	Ribosomal small subunit pseudouridine synthase A OS=Escherichia coli O157:H7 OX=83334 GN=rsuA PE=3 SV=1				Representative			Representative		Representative		Representative	Representative																								Representative		Representative								Representative
EFTS_ECO24	Elongation factor Ts OS=Escherichia coli O139:H28 (strain E24377A / ETEC) OX=331111 GN=tsf PE=3 SV=1				Representative			Representative		Representative			Representative					Representative	Representative																		Representative		Representative						Representative		Representative
YEIE_ECO57	Uncharacterized HTH-type transcriptional regulator YeiE OS=Escherichia coli O157:H7 OX=83334 GN=yeiE PE=3 SV=1				Representative								Representative																								Representative		Representative
DHNA_ECOLI	NADH dehydrogenase OS=Escherichia coli (strain K12) OX=83333 GN=ndh PE=1 SV=2				Representative																														Representative		Representative		Representative					Representative
RL4_ECO24	50S ribosomal protein L4 OS=Escherichia coli O139:H28 (strain E24377A / ETEC) OX=331111 GN=rplD PE=3 SV=1			Representative	Representative									Representative		Representative						Representative															Representative				Representative								2
GATZ_ECO24	D-tagatose-1,6-bisphosphate aldolase subunit GatZ OS=Escherichia coli O139:H28 (strain E24377A / ETEC) OX=331111 GN=gatZ PE=3 SV=1				Representative																									Representative							Representative							Representative
KBL_ECO57	2-amino-3-ketobutyrate coenzyme A ligase OS=Escherichia coli O157:H7 OX=83334 GN=kbl PE=3 SV=1				Representative																		Representative														Representative
CYSK_ECO57	Cysteine synthase A OS=Escherichia coli O157:H7 OX=83334 GN=cysK PE=3 SV=2				Representative							Representative						Representative	Representative																		Representative		Representative						Representative		Representative
PGK_ECO24	Phosphoglycerate kinase OS=Escherichia coli O139:H28 (strain E24377A / ETEC) OX=331111 GN=pgk PE=3 SV=1				Representative																		Representative												Representative		Representative		Representative
NUOCD_ECO24	NADH-quinone oxidoreductase subunit C/D OS=Escherichia coli O139:H28 (strain E24377A / ETEC) OX=331111 GN=nuoC PE=3 SV=1				Representative							Representative																Representative		Representative							Representative		Representative						Representative
PLSB_ECO24	Glycerol-3-phosphate acyltransferase OS=Escherichia coli O139:H28 (strain E24377A / ETEC) OX=331111 GN=plsB PE=3 SV=1				Representative							Representative																									Representative			Representative
STHA_ECO24	Soluble pyridine nucleotide transhydrogenase OS=Escherichia coli O139:H28 (strain E24377A / ETEC) OX=331111 GN=sthA PE=3 SV=1				Representative																									Representative							Representative
GLN1B_ECO57	Glutamine synthetase OS=Escherichia coli O157:H7 OX=83334 GN=glnA PE=3 SV=2				Representative																									Representative							Representative
FABB_ECOL6	3-oxoacyl-[acyl-carrier-protein] synthase 1 OS=Escherichia coli O6:H1 (strain CFT073 / ATCC 700928 / UPEC) OX=199310 GN=fabB PE=3 SV=1				Representative																														Representative		Representative							Representative
MURA_ECO24	UDP-N-acetylglucosamine 1-carboxyvinyltransferase OS=Escherichia coli O139:H28 (strain E24377A / ETEC) OX=331111 GN=murA PE=3 SV=1				Representative																														Representative		Representative
CLPA_ECO57	ATP-dependent Clp protease ATP-binding subunit ClpA OS=Escherichia coli O157:H7 OX=83334 GN=clpA PE=3 SV=1																																	Representative			Representative		Representative	Representative					Representative
NUOG_ECOLI	NADH-quinone oxidoreductase subunit G OS=Escherichia coli (strain K12) OX=83333 GN=nuoG PE=1 SV=4		Sameset				Sameset					Sameset																									Sameset		Sameset	Representative								2
KDSA_ECO24	2-dehydro-3-deoxyphosphooctonate aldolase OS=Escherichia coli O139:H28 (strain E24377A / ETEC) OX=331111 GN=kdsA PE=3 SV=1							Representative		Representative		Representative	Representative																								Representative		Representative
GLMM_ECO24	Phosphoglucosamine mutase OS=Escherichia coli O139:H28 (strain E24377A / ETEC) OX=331111 GN=glmM PE=3 SV=1																																				Representative		Representative					Representative
GYRB_ECO57	DNA gyrase subunit B OS=Escherichia coli O157:H7 OX=83334 GN=gyrB PE=3 SV=2											Representative																									Representative			Representative
CRA_ECO57	Catabolite repressor/activator OS=Escherichia coli O157:H7 OX=83334 GN=cra PE=3 SV=1												Representative						Representative																		Representative										Representative
ASPA_ECO57	Aspartate ammonia-lyase OS=Escherichia coli O157:H7 OX=83334 GN=aspA PE=3 SV=2																													Representative							Representative
ACCC_ECO57	Biotin carboxylase OS=Escherichia coli O157:H7 OX=83334 GN=accC PE=3 SV=1																													Representative							Representative							Representative
MREB_ECOL6	Cell shape-determining protein MreB OS=Escherichia coli O6:H1 (strain CFT073 / ATCC 700928 / UPEC) OX=199310 GN=mreB PE=3 SV=1																						Representative														Representative
SLYD_ECO57	FKBP-type peptidyl-prolyl cis-trans isomerase SlyD OS=Escherichia coli O157:H7 OX=83334 GN=slyD PE=3 SV=1		Representative	Representative	Representative		Representative	Representative		Representative		Representative	Representative	Representative				Representative	Representative				Representative		Representative					Representative	Representative			Representative			Representative	Representative	Representative		Representative			Representative	Representative	Representative	Representative	1	1
TRKA_ECO57	Trk system potassium uptake protein TrkA OS=Escherichia coli O157:H7 OX=83334 GN=trkA PE=3 SV=1				Representative																																Representative		Representative					Representative	Representative
PNP_ECO24	Polyribonucleotide nucleotidyltransferase OS=Escherichia coli O139:H28 (strain E24377A / ETEC) OX=331111 GN=pnp PE=3 SV=1				Representative		Representative					Representative																									Representative		Representative	Representative					Representative
RL10_ECO24	50S ribosomal protein L10 OS=Escherichia coli O139:H28 (strain E24377A / ETEC) OX=331111 GN=rplJ PE=3 SV=1				Representative					Representative		Representative			Representative																						Representative		Representative			Representative			Representative
SYT_ECO24	Threonine--tRNA ligase OS=Escherichia coli O139:H28 (strain E24377A / ETEC) OX=331111 GN=thrS PE=3 SV=1		Representative		Representative							Representative																			Representative			Representative			Representative		Representative	Representative					Representative			1
RL7_ECO24	50S ribosomal protein L7/L12 OS=Escherichia coli O139:H28 (strain E24377A / ETEC) OX=331111 GN=rplL PE=3 SV=1				Representative	Representative				Representative	Representative	Representative					Representative			Representative				Representative													Representative		Representative						Representative
RSD_ECO24	Regulator of sigma D OS=Escherichia coli O139:H28 (strain E24377A / ETEC) OX=331111 GN=rsd PE=3 SV=1				Representative					Representative		Representative			Representative	Representative					Representative	Representative				Representative										Representative	Representative		Representative						Representative
RS5_ECO24	30S ribosomal protein S5 OS=Escherichia coli O139:H28 (strain E24377A / ETEC) OX=331111 GN=rpsE PE=3 SV=1				Representative					Representative		Representative				Representative	Representative				Representative					Representative										Representative	Representative		Representative						Representative
RL16_ECO24	50S ribosomal protein L16 OS=Escherichia coli O139:H28 (strain E24377A / ETEC) OX=331111 GN=rplP PE=3 SV=1				Representative							Representative			Representative														Representative								Representative		Representative			Representative			Representative
RL13_ECO24	50S ribosomal protein L13 OS=Escherichia coli O139:H28 (strain E24377A / ETEC) OX=331111 GN=rplM PE=3 SV=1				Representative							Representative				Representative																				Representative	Representative		Representative
RL11_ECO24	50S ribosomal protein L11 OS=Escherichia coli O139:H28 (strain E24377A / ETEC) OX=331111 GN=rplK PE=3 SV=1				Representative			Representative		Representative		Representative			Representative						Representative												Representative				Representative	Representative	Representative			Representative			Representative		Representative
PTNAB_ECO57	PTS system mannose-specific EIIAB component OS=Escherichia coli O157:H7 OX=83334 GN=manX PE=3 SV=2				Representative								Representative					Representative	Representative						Representative												Representative		Representative								Representative
ACEA_ECOL6	Isocitrate lyase OS=Escherichia coli O6:H1 (strain CFT073 / ATCC 700928 / UPEC) OX=199310 GN=aceA PE=3 SV=1				Representative																																Representative		Representative		Representative			Representative
RL28_ECO24	50S ribosomal protein L28 OS=Escherichia coli O139:H28 (strain E24377A / ETEC) OX=331111 GN=rpmB PE=3 SV=1				Representative						Representative	Representative					Representative			Representative				Representative					Representative					Representative			Representative		Representative						Representative
RL3_ECO24	50S ribosomal protein L3 OS=Escherichia coli O139:H28 (strain E24377A / ETEC) OX=331111 GN=rplC PE=3 SV=1			Representative	Representative										Representative	Representative	Representative								Representative	Representative										Representative	Representative	Representative	Representative			Representative	Representative						1
GCH1_ECO24	GTP cyclohydrolase 1 OS=Escherichia coli O139:H28 (strain E24377A / ETEC) OX=331111 GN=folE PE=3 SV=1				Representative																																Representative	Representative	Representative
NIKR_ECO24	Nickel-responsive regulator OS=Escherichia coli O139:H28 (strain E24377A / ETEC) OX=331111 GN=nikR PE=3 SV=1				Representative	Representative						Representative								Representative																	Representative								Representative
RS14_ECO24	30S ribosomal protein S14 OS=Escherichia coli O139:H28 (strain E24377A / ETEC) OX=331111 GN=rpsN PE=3 SV=1				Representative							Representative					Representative																				Representative								Representative
SYGB_ECO24	Glycine--tRNA ligase beta subunit OS=Escherichia coli O139:H28 (strain E24377A / ETEC) OX=331111 GN=glyS PE=3 SV=1				Representative							Representative																						Representative			Representative								Representative
RS18_ECO24	30S ribosomal protein S18 OS=Escherichia coli O139:H28 (strain E24377A / ETEC) OX=331111 GN=rpsR PE=3 SV=1				Representative						Representative													Representative													Representative								Representative
RS2_ECO27	30S ribosomal protein S2 OS=Escherichia coli O127:H6 (strain E2348/69 / EPEC) OX=574521 GN=rpsB PE=3 SV=1				Sameset					Representative															Representative												Sameset								Sameset
SECA_ECO24	Protein translocase subunit SecA OS=Escherichia coli O139:H28 (strain E24377A / ETEC) OX=331111 GN=secA PE=3 SV=1				Representative		Representative																														Representative
RECA_ECO24	Protein RecA OS=Escherichia coli O139:H28 (strain E24377A / ETEC) OX=331111 GN=recA PE=3 SV=1				Representative																		Representative												Representative		Representative
MALK_ECO57	Maltose/maltodextrin import ATP-binding protein MalK OS=Escherichia coli O157:H7 OX=83334 GN=malK PE=3 SV=1				Representative																														Representative		Representative
SDHB_ECOLI	Succinate dehydrogenase iron-sulfur subunit OS=Escherichia coli (strain K12) OX=83333 GN=sdhB PE=1 SV=1				Representative																				Representative												Representative
RS15_ECO24	30S ribosomal protein S15 OS=Escherichia coli O139:H28 (strain E24377A / ETEC) OX=331111 GN=rpsO PE=3 SV=1			Representative	Representative	Representative					Representative	Representative			Representative		Representative			Representative	Representative	Representative		Representative					Representative				Representative			Representative	Representative	Representative	Representative			Representative	Representative		Representative	Representative	Representative		1
RS19_ECO24	30S ribosomal protein S19 OS=Escherichia coli O139:H28 (strain E24377A / ETEC) OX=331111 GN=rpsS PE=3 SV=1				Representative	Representative					Representative	Representative								Representative				Representative					Representative								Representative		Representative						Representative
GLYA_ECO24	Serine hydroxymethyltransferase OS=Escherichia coli O139:H28 (strain E24377A / ETEC) OX=331111 GN=glyA PE=3 SV=1				Representative							Representative																									Representative		Representative					Representative	Representative
AMPN_ECOLI	Aminopeptidase N (EC 3.4.11.2) (Alpha-aminoacylpeptide hydrolase)		Representative		Representative							Representative																									Representative		Representative	Representative								1
CLPX_ECO24	ATP-dependent Clp protease ATP-binding subunit ClpX OS=Escherichia coli O139:H28 (strain E24377A / ETEC) OX=331111 GN=clpX PE=3 SV=1				Representative																																Representative		Representative					Representative
DACA_ECO57	D-alanyl-D-alanine carboxypeptidase DacA OS=Escherichia coli O157:H7 OX=83334 GN=dacA PE=3 SV=1				Representative																		Representative												Representative		Representative		Representative
SYK2_ECO57	Lysine--tRNA ligase, heat inducible OS=Escherichia coli O157:H7 OX=83334 GN=lysU PE=3 SV=2				Sameset																							Representative		Subset	Representative						Sameset								Sameset
SYK1_ECO57	Lysine--tRNA ligase OS=Escherichia coli O157:H7 OX=83334 GN=lysS PE=3 SV=3				Representative																									Representative	Subset						Representative								Representative
ETTA_ECO57	Energy-dependent translational throttle protein EttA OS=Escherichia coli O157:H7 OX=83334 GN=ettA PE=3 SV=2				Representative																									Representative							Representative								Representative
AK1H_ECOLI	Bifunctional aspartokinase/homoserine dehydrogenase 1 OS=Escherichia coli (strain K12) OX=83333 GN=thrA PE=1 SV=2		Representative		Representative		Representative																														Representative			Representative								1
MALT_ECO24	HTH-type transcriptional regulator MalT OS=Escherichia coli O139:H28 (strain E24377A / ETEC) OX=331111 GN=malT PE=3 SV=1				Representative																																Representative			Representative
SYN_ECO24	Asparagine--tRNA ligase OS=Escherichia coli O139:H28 (strain E24377A / ETEC) OX=331111 GN=asnS PE=3 SV=1											Representative																									Representative		Representative					Representative
FABI_ECO57	Enoyl-[acyl-carrier-protein] reductase [NADH] FabI OS=Escherichia coli O157:H7 OX=83334 GN=fabI PE=3 SV=2									Representative		Representative	Representative																								Representative		Representative
TKT1_ECOLI	Transketolase 1 OS=Escherichia coli (strain K12) OX=83333 GN=tktA PE=1 SV=5																														Representative			Representative			Representative		Representative						Representative
GYRA_ECOLI	DNA gyrase subunit A OS=Escherichia coli (strain K12) OX=83333 GN=gyrA PE=1 SV=1						Representative																														Representative		Representative
METK_ECO24	S-adenosylmethionine synthase OS=Escherichia coli O139:H28 (strain E24377A / ETEC) OX=331111 GN=metK PE=3 SV=1																																		Representative		Representative		Representative					Representative
ODP2_ECOLI	Dihydrolipoyllysine-residue acetyltransferase component of pyruvate dehydrogenase complex OS=Escherichia coli (strain K12) OX=83333 GN=aceF PE=1 SV=3											Representative																						Representative			Representative		Representative	Representative					Representative
RS20_ECO24	30S ribosomal protein S20 OS=Escherichia coli O139:H28 (strain E24377A / ETEC) OX=331111 GN=rpsT PE=3 SV=1										Representative	Representative					Representative			Representative				Representative					Representative								Representative		Representative						Representative
SYM_ECO24	Methionine--tRNA ligase OS=Escherichia coli O139:H28 (strain E24377A / ETEC) OX=331111 GN=metG PE=3 SV=1																																	Representative			Representative		Representative						Representative
SUCD_ECO57	Succinate--CoA ligase [ADP-forming] subunit alpha OS=Escherichia coli O157:H7 OX=83334 GN=sucD PE=3 SV=2												Representative																								Representative		Representative								Representative
MIND_ECO57	Septum site-determining protein MinD OS=Escherichia coli O157:H7 OX=83334 GN=minD PE=3 SV=2									Representative															Representative												Representative		Representative
YBHA_ECOLI	Pyridoxal phosphate phosphatase YbhA OS=Escherichia coli (strain K12) OX=83333 GN=ybhA PE=1 SV=3									Representative																											Representative		Representative
PURU_ECOL6	Formyltetrahydrofolate deformylase OS=Escherichia coli O6:H1 (strain CFT073 / ATCC 700928 / UPEC) OX=199310 GN=purU PE=3 SV=1									Representative			Representative												Representative												Representative		Representative
SUCC_ECO24	Succinate--CoA ligase [ADP-forming] subunit beta OS=Escherichia coli O139:H28 (strain E24377A / ETEC) OX=331111 GN=sucC PE=3 SV=1																																		Representative		Representative		Representative
SYD_ECOBW	Aspartate--tRNA ligase OS=Escherichia coli (strain K12 / MC4100 / BW2952) OX=595496 GN=aspS PE=3 SV=1																											Sameset		Sameset							Representative		Sameset
HSLU_ECO24	ATP-dependent protease ATPase subunit HslU OS=Escherichia coli O139:H28 (strain E24377A / ETEC) OX=331111 GN=hslU PE=3 SV=1																																				Representative		Representative					Representative
GRCA_ECO24	Autonomous glycyl radical cofactor OS=Escherichia coli O139:H28 (strain E24377A / ETEC) OX=331111 GN=grcA PE=3 SV=1					Representative																															Representative		Representative
FUMC_ECOLI	Fumarate hydratase class II OS=Escherichia coli (strain K12) OX=83333 GN=fumC PE=1 SV=1																																				Representative		Sameset					Representative
MALE_ECO57	Maltose/maltodextrin-binding periplasmic protein OS=Escherichia coli O157:H7 OX=83334 GN=malE PE=1 SV=1																						Representative														Representative		Representative
SYD_ECO27	Aspartate--tRNA ligase OS=Escherichia coli O127:H6 (strain E2348/69 / EPEC) OX=574521 GN=aspS PE=3 SV=1																											Sameset		Representative							Representative		Sameset
CYSN_ECO24	Sulfate adenylyltransferase subunit 1 OS=Escherichia coli O139:H28 (strain E24377A / ETEC) OX=331111 GN=cysN PE=3 SV=1																													Representative							Representative		Representative
RS17_ECO24	30S ribosomal protein S17 OS=Escherichia coli O139:H28 (strain E24377A / ETEC) OX=331111 GN=rpsQ PE=3 SV=1										Representative													Representative													Representative		Representative
PUR8_ECOL6	Adenylosuccinate lyase OS=Escherichia coli O6:H1 (strain CFT073 / ATCC 700928 / UPEC) OX=199310 GN=purB PE=3 SV=1																																				Representative		Representative					Representative
SYGA_ECOLI	Glycine--tRNA ligase alpha subunit OS=Escherichia coli (strain K12) OX=83333 GN=glyQ PE=1 SV=2																						Representative														Sameset		Sameset
SYA_ECODH	Alanine--tRNA ligase OS=Escherichia coli (strain K12 / DH10B) OX=316385 GN=alaS PE=3 SV=1						Sameset					Sameset																									Sameset			Representative
GLGA_ECO24	Glycogen synthase OS=Escherichia coli O139:H28 (strain E24377A / ETEC) OX=331111 GN=glgA PE=3 SV=1																																				Representative							Representative
GLPK_ECO24	Glycerol kinase OS=Escherichia coli O139:H28 (strain E24377A / ETEC) OX=331111 GN=glpK PE=3 SV=1																													Representative							Representative							Representative
NANA1_ECOL6	N-acetylneuraminate lyase 1 OS=Escherichia coli O6:H1 (strain CFT073 / ATCC 700928 / UPEC) OX=199310 GN=nanA1 PE=3 SV=3												Representative																								Representative
RF3_ECO24	Peptide chain release factor 3 OS=Escherichia coli O139:H28 (strain E24377A / ETEC) OX=331111 GN=prfC PE=3 SV=1																													Representative							Representative
TRAC_ECOLI	Protein TraC OS=Escherichia coli (strain K12) OX=83333 GN=traC PE=1 SV=1																																				Representative			Representative
SRP54_ECO57	Signal recognition particle protein OS=Escherichia coli O157:H7 OX=83334 GN=ffh PE=3 SV=1																																				Representative							Representative
YCFP_ECO24	UPF0227 protein YcfP OS=Escherichia coli O139:H28 (strain E24377A / ETEC) OX=331111 GN=ycfP PE=3 SV=1															Representative																					Representative
FABH_ECO24	3-oxoacyl-[acyl-carrier-protein] synthase 3 OS=Escherichia coli O139:H28 (strain E24377A / ETEC) OX=331111 GN=fabH PE=3 SV=1												Representative																								Representative
RL19_ECO24	50S ribosomal protein L19 OS=Escherichia coli O139:H28 (strain E24377A / ETEC) OX=331111 GN=rplS PE=3 SV=1																				Representative												Representative				Representative
RL21_ECO24	50S ribosomal protein L21 OS=Escherichia coli O139:H28 (strain E24377A / ETEC) OX=331111 GN=rplU PE=3 SV=1					Representative					Representative						Representative				Representative								Representative								Representative								Representative
RL22_ECO24	50S ribosomal protein L22 OS=Escherichia coli O139:H28 (strain E24377A / ETEC) OX=331111 GN=rplV PE=3 SV=1					Representative					Representative	Representative								Representative	Representative												Representative				Representative								Representative
RL9_ECO24	50S ribosomal protein L9 OS=Escherichia coli O139:H28 (strain E24377A / ETEC) OX=331111 GN=rplI PE=3 SV=1														Representative						Representative												Representative				Representative					Representative			Representative
AHPF_ECOLI	Alkyl hydroperoxide reductase subunit F OS=Escherichia coli (strain K12) OX=83333 GN=ahpF PE=1 SV=2																													Representative							Representative
RHLB_ECO24	ATP-dependent RNA helicase RhlB OS=Escherichia coli O139:H28 (strain E24377A / ETEC) OX=331111 GN=rhlB PE=3 SV=1																																				Representative							Representative
GLND_ECO24	Bifunctional uridylyltransferase/uridylyl-removing enzyme OS=Escherichia coli O139:H28 (strain E24377A / ETEC) OX=331111 GN=glnD PE=3 SV=1																																				Representative			Representative
COABC_ECOL6	Coenzyme A biosynthesis bifunctional protein CoaBC OS=Escherichia coli O6:H1 (strain CFT073 / ATCC 700928 / UPEC) OX=199310 GN=coaBC PE=3 SV=2																																		Representative		Representative
ALF_ECO57	Fructose-bisphosphate aldolase class 2 OS=Escherichia coli O157:H7 OX=83334 GN=fbaA PE=3 SV=2																						Representative														Representative
FUMA_ECOL6	Fumarate hydratase class I, aerobic OS=Escherichia coli O6:H1 (strain CFT073 / ATCC 700928 / UPEC) OX=199310 GN=fumA PE=3 SV=2																													Representative							Sameset
HIS7_ECOLI	Histidine biosynthesis bifunctional protein HisB OS=Escherichia coli (strain K12) OX=83333 GN=hisB PE=1 SV=1																						Sameset												Sameset		Representative
PHSM_ECOLI	Maltodextrin phosphorylase OS=Escherichia coli (strain K12) OX=83333 GN=malP PE=1 SV=7																																				Representative			Representative
OPPF_ECOLI	Oligopeptide transport ATP-binding protein OppF OS=Escherichia coli (strain K12) OX=83333 GN=oppF PE=3 SV=1																		Representative																		Representative
PCKA_ECO24	Phosphoenolpyruvate carboxykinase (ATP) OS=Escherichia coli O139:H28 (strain E24377A / ETEC) OX=331111 GN=pckA PE=3 SV=1																													Representative							Representative
PTGA_ECOL6	PTS system glucose-specific EIIA component OS=Escherichia coli O6:H1 (strain CFT073 / ATCC 700928 / UPEC) OX=199310 GN=crr PE=3 SV=2								Representative							Representative																					Representative						Representative
RIR1_ECOLI	Ribonucleoside-diphosphate reductase 1 subunit alpha OS=Escherichia coli (strain K12) OX=83333 GN=nrdA PE=1 SV=2																																				Representative			Representative
KPRS_ECO57	Ribose-phosphate pyrophosphokinase OS=Escherichia coli O157:H7 OX=83334 GN=prs PE=3 SV=2												Representative																								Representative								Representative
TPX_ECO57	Thiol peroxidase OS=Escherichia coli O157:H7 OX=83334 GN=tpx PE=3 SV=2															Representative																					Representative
PIFC_ECOLI	Transcriptional repressor PifC OS=Escherichia coli (strain K12) OX=83333 GN=pifC PE=1 SV=1																		Representative																		Representative
TREC_ECOLI	Trehalose-6-phosphate hydrolase OS=Escherichia coli (strain K12) OX=83333 GN=treC PE=1 SV=3																													Representative							Representative
RL18_ECO24	50S ribosomal protein L18 OS=Escherichia coli O139:H28 (strain E24377A / ETEC) OX=331111 GN=rplR PE=3 SV=1					Representative					Representative						Representative			Representative				Representative					Representative								Representative
RL27_ECO24	50S ribosomal protein L27 OS=Escherichia coli O139:H28 (strain E24377A / ETEC) OX=331111 GN=rpmA PE=3 SV=1																																				Representative
RL35_ECO45	50S ribosomal protein L35 OS=Escherichia coli O45:K1 (strain S88 / ExPEC) OX=585035 GN=rpmI PE=3 SV=1																																				Representative
CYSC_ECO24	Adenylyl-sulfate kinase OS=Escherichia coli O139:H28 (strain E24377A / ETEC) OX=331111 GN=cysC PE=3 SV=1																																				Representative
HLDE_ECO24	Bifunctional protein HldE OS=Escherichia coli O139:H28 (strain E24377A / ETEC) OX=331111 GN=hldE PE=3 SV=1																																				Representative							Representative
PSS_ECOLI	CDP-diacylglycerol--serine O-phosphatidyltransferase OS=Escherichia coli (strain K12) OX=83333 GN=pssA PE=1 SV=2																																				Representative							Representative
ISCS_ECO24	Cysteine desulfurase IscS OS=Escherichia coli O139:H28 (strain E24377A / ETEC) OX=331111 GN=iscS PE=3 SV=1																																		Representative		Representative
FRDA_ECOLI	Fumarate reductase flavoprotein subunit OS=Escherichia coli (strain K12) OX=83333 GN=frdA PE=1 SV=3																																	Representative			Representative
G6PD_ECO57	Glucose-6-phosphate 1-dehydrogenase OS=Escherichia coli O157:H7 OX=83334 GN=zwf PE=3 SV=1																													Representative							Representative
ALAC_ECOLI	Glutamate-pyruvate aminotransferase AlaC OS=Escherichia coli (strain K12) OX=83333 GN=alaC PE=1 SV=1																																		Representative		Representative
GLRX4_ECO57	Glutaredoxin 4 OS=Escherichia coli O157:H7 OX=83334 GN=grxD PE=3 SV=1																																				Representative
PROV_ECOLI	Glycine betaine/proline betaine transport system ATP-binding protein ProV OS=Escherichia coli (strain K12) OX=83333 GN=proV PE=1 SV=1																																				Representative
SUHB_ECO57	Inositol-1-monophosphatase OS=Escherichia coli O157:H7 OX=83334 GN=suhB PE=3 SV=1												Representative																								Representative
SECD_ECO57	Protein translocase subunit SecD OS=Escherichia coli O157:H7 OX=83334 GN=secD PE=3 SV=1																													Representative							Representative
PDXH_ECO24	Pyridoxine/pyridoxamine 5'-phosphate oxidase OS=Escherichia coli O139:H28 (strain E24377A / ETEC) OX=331111 GN=pdxH PE=3 SV=1																																				Representative
PPNN_ECO57	Pyrimidine/purine nucleotide 5'-monophosphate nucleosidase OS=Escherichia coli O157:H7 OX=83334 GN=ppnN PE=3 SV=1																													Representative							Representative							Representative
TYRR_ECOLI	Transcriptional regulatory protein TyrR OS=Escherichia coli (strain K12) OX=83333 GN=tyrR PE=1 SV=2																													Representative							Representative
YKGG_ECOLI	Uncharacterized protein YkgG OS=Escherichia coli (strain K12) OX=83333 GN=ykgG PE=3 SV=2																								Representative												Representative
DAPD_ECO24	2,3,4,5-tetrahydropyridine-2,6-dicarboxylate N-succinyltransferase OS=Escherichia coli O139:H28 (strain E24377A / ETEC) OX=331111 GN=dapD PE=3 SV=1									Representative			Representative																								Representative
RIDA_ECOL6	2-iminobutanoate/2-iminopropanoate deaminase OS=Escherichia coli O6:H1 (strain CFT073 / ATCC 700928 / UPEC) OX=199310 GN=yjgF PE=3 SV=2					Representative					Representative									Representative				Representative													Representative								Representative
RS21_ECO24	30S ribosomal protein S21 OS=Escherichia coli O139:H28 (strain E24377A / ETEC) OX=331111 GN=rpsU PE=3 SV=1			Representative							Representative			Representative						Representative				Representative					Representative								Representative								Representative				1
FABF_ECO57	3-oxoacyl-[acyl-carrier-protein] synthase 2 OS=Escherichia coli O157:H7 OX=83334 GN=fabF PE=3 SV=2																																		Representative		Representative
MALQ_ECOLI	4-alpha-glucanotransferase OS=Escherichia coli (strain K12) OX=83333 GN=malQ PE=1 SV=2																																	Representative			Representative
MTNN_ECO24	5'-methylthioadenosine/S-adenosylhomocysteine nucleosidase OS=Escherichia coli O139:H28 (strain E24377A / ETEC) OX=331111 GN=mtnN PE=3 SV=1																																				Representative
6PGD_ECOLI	6-phosphogluconate dehydrogenase, decarboxylating OS=Escherichia coli (strain K12) OX=83333 GN=gnd PE=1 SV=2																																				Sameset							Representative
ACCA_ECO24	Acetyl-coenzyme A carboxylase carboxyl transferase subunit alpha OS=Escherichia coli O139:H28 (strain E24377A / ETEC) OX=331111 GN=accA PE=3 SV=1												Representative																								Representative										Representative
ACSA_ECO57	Acetyl-coenzyme A synthetase OS=Escherichia coli O157:H7 OX=83334 GN=acs PE=3 SV=1																																	Representative			Representative
ACNA_ECOLI	Aconitate hydratase A OS=Escherichia coli (strain K12) OX=83333 GN=acnA PE=1 SV=3						Representative																														Representative			Representative
ADHE_ECO57	Aldehyde-alcohol dehydrogenase OS=Escherichia coli O157:H7 OX=83334 GN=adhE PE=3 SV=2						Representative																														Representative		Representative
PFKA_ECO24	ATP-dependent 6-phosphofructokinase isozyme 1 OS=Escherichia coli O139:H28 (strain E24377A / ETEC) OX=331111 GN=pfkA PE=3 SV=1									Representative									Representative																		Representative		Representative
DEAD_ECO57	ATP-dependent RNA helicase DeaD OS=Escherichia coli O157:H7 OX=83334 GN=deaD PE=3 SV=3																													Representative	Representative						Representative
SPEA_ECO57	Biosynthetic arginine decarboxylase OS=Escherichia coli O157:H7 OX=83334 GN=speA PE=3 SV=1																																				Representative			Representative
FTSZ_ECO57	Cell division protein FtsZ OS=Escherichia coli O157:H7 OX=83334 GN=ftsZ PE=3 SV=1																						Representative												Representative		Representative
DPO1_ECOLI	DNA polymerase I OS=Escherichia coli (strain K12) OX=83333 GN=polA PE=1 SV=1																																				Representative
RMLB1_ECOLI	dTDP-glucose 4,6-dehydratase 1 OS=Escherichia coli (strain K12) OX=83333 GN=rfbB PE=3 SV=2																																				Representative
F16PA_ECO24	Fructose-1,6-bisphosphatase class 1 OS=Escherichia coli O139:H28 (strain E24377A / ETEC) OX=331111 GN=fbp PE=3 SV=1																						Representative														Representative
GATD_ECO57	Galactitol 1-phosphate 5-dehydrogenase OS=Escherichia coli O157:H7 OX=83334 GN=gatD PE=3 SV=1																						Representative														Representative
MGLA_ECO57	Galactose/methyl galactoside import ATP-binding protein MglA OS=Escherichia coli O157:H7 OX=83334 GN=mglA PE=3 SV=3																													Representative							Representative
GSA_ECO24	Glutamate-1-semialdehyde 2,1-aminomutase OS=Escherichia coli O139:H28 (strain E24377A / ETEC) OX=331111 GN=hemL PE=3 SV=1																						Representative												Representative		Representative		Representative
TYPA_ECO27	GTP-binding protein TypA/BipA OS=Escherichia coli O127:H6 (strain E2348/69 / EPEC) OX=574521 GN=typA PE=3 SV=1																																	Representative			Representative								Representative
LLDD_ECO27	L-lactate dehydrogenase OS=Escherichia coli O127:H6 (strain E2348/69 / EPEC) OX=574521 GN=lldD PE=3 SV=1																						Sameset												Representative		Sameset
MASZ_ECOL6	Malate synthase G OS=Escherichia coli O6:H1 (strain CFT073 / ATCC 700928 / UPEC) OX=199310 GN=glcB PE=3 SV=3																																				Representative			Representative
ACRB_ECOLI	Multidrug efflux pump subunit AcrB OS=Escherichia coli (strain K12) OX=83333 GN=acrB PE=1 SV=1				Representative																																Representative
YBAB_ECO24	Nucleoid-associated protein YbaB OS=Escherichia coli O139:H28 (strain E24377A / ETEC) OX=331111 GN=ybaB PE=3 SV=1																																				Representative
SYFA_ECO24	Phenylalanine--tRNA ligase alpha subunit OS=Escherichia coli O139:H28 (strain E24377A / ETEC) OX=331111 GN=pheS PE=3 SV=1																	Representative	Representative																		Representative		Representative
PHOL_ECO57	PhoH-like protein OS=Escherichia coli O157:H7 OX=83334 GN=ybeZ PE=3 SV=2				Representative																		Representative														Representative								Representative
PGM_ECOLI	Phosphoglucomutase OS=Escherichia coli (strain K12) OX=83333 GN=pgm PE=1 SV=1																													Representative							Representative
RCSD_ECOLI	Phosphotransferase RcsD OS=Escherichia coli (strain K12) OX=83333 GN=rcsD PE=1 SV=3						Representative																														Representative		Representative
GRPE_ECOBW	Protein GrpE OS=Escherichia coli (strain K12 / MC4100 / BW2952) OX=595496 GN=grpE PE=1 SV=1																																				Sameset	Representative
SOPA_ECO57	Protein SopA OS=Escherichia coli O157:H7 OX=83334 GN=sopA PE=3 SV=1				Representative																														Representative		Representative
TRAG1_ECOLI	Protein TraG OS=Escherichia coli (strain K12) OX=83333 GN=traG PE=4 SV=1						Representative																														Representative		Representative						Representative
GSPA_ECOLI	Putative general secretion pathway protein A OS=Escherichia coli (strain K12) OX=83333 GN=gspA PE=2 SV=1																														Representative						Representative
TRAY1_ECOLI	Relaxosome protein TraY OS=Escherichia coli (strain K12) OX=83333 GN=traY PE=1 SV=2																																				Representative
RLMKL_ECO24	Ribosomal RNA large subunit methyltransferase K/L OS=Escherichia coli O139:H28 (strain E24377A / ETEC) OX=331111 GN=rlmL PE=3 SV=1																																	Representative			Representative
PROQ_ECO24	RNA chaperone ProQ OS=Escherichia coli O139:H28 (strain E24377A / ETEC) OX=331111 GN=proQ PE=3 SV=1																								Representative												Representative
SELD_ECO24	Selenide, water dikinase OS=Escherichia coli O139:H28 (strain E24377A / ETEC) OX=331111 GN=selD PE=3 SV=1																		Representative				Representative														Representative
RSTB_ECOLI	Sensor protein RstB OS=Escherichia coli (strain K12) OX=83333 GN=rstB PE=1 SV=2																																				Representative
YADG_ECOLI	Uncharacterized ABC transporter ATP-binding protein YadG OS=Escherichia coli (strain K12) OX=83333 GN=yadG PE=1 SV=1																																				Representative
YKGF_ECOLI	Uncharacterized electron transport protein YkgF OS=Escherichia coli (strain K12) OX=83333 GN=ykgF PE=3 SV=1																													Representative							Representative
YBJS_ECOLI	Uncharacterized protein YbjS OS=Escherichia coli (strain K12) OX=83333 GN=ybjS PE=3 SV=2																		Representative																		Representative
USPG_ECO57	Universal stress protein G OS=Escherichia coli O157:H7 OX=83334 GN=uspG PE=3 SV=1																																				Representative
UVRA_ECO57	UvrABC system protein A OS=Escherichia coli O157:H7 OX=83334 GN=uvrA PE=3 SV=1						Representative																														Representative
GLGB_ECO24	1,4-alpha-glucan branching enzyme GlgB OS=Escherichia coli O139:H28 (strain E24377A / ETEC) OX=331111 GN=glgB PE=3 SV=1																																							Representative
MENB_ECOL6	1,4-dihydroxy-2-naphthoyl-CoA synthase OS=Escherichia coli O6:H1 (strain CFT073 / ATCC 700928 / UPEC) OX=199310 GN=menB PE=3 SV=1												Representative
CH10_ECO24	10 kDa chaperonin OS=Escherichia coli O139:H28 (strain E24377A / ETEC) OX=331111 GN=groS PE=3 SV=1														Representative																		Representative									Representative
K1PF_ECO57	1-phosphofructokinase OS=Escherichia coli O157:H7 OX=83334 GN=fruK PE=3 SV=1																		Representative
GPMA_ECO24	2,3-bisphosphoglycerate-dependent phosphoglycerate mutase OS=Escherichia coli O139:H28 (strain E24377A / ETEC) OX=331111 GN=gpmA PE=3 SV=1																								Representative
RLMC_ECO24	23S rRNA (uracil(747)-C(5))-methyltransferase RlmC OS=Escherichia coli O139:H28 (strain E24377A / ETEC) OX=331111 GN=rlmC PE=3 SV=1																																		Representative
RLHA_ECOLI	23S rRNA 5-hydroxycytidine C2501 synthase OS=Escherichia coli (strain K12) OX=83333 GN=rlhA PE=1 SV=2																																	Representative
GARR_ECOL6	2-hydroxy-3-oxopropionate reductase OS=Escherichia coli O6:H1 (strain CFT073 / ATCC 700928 / UPEC) OX=199310 GN=garR PE=3 SV=1																								Representative
UBIF_ECOLI	2-octaprenyl-3-methyl-6-methoxy-1,4-benzoquinol hydroxylase OS=Escherichia coli (strain K12) OX=83333 GN=ubiF PE=1 SV=1																						Representative
UBII_ECOLI	2-octaprenylphenol hydroxylase OS=Escherichia coli (strain K12) OX=83333 GN=ubiI PE=1 SV=2																																		Representative
MEND_ECO24	2-succinyl-5-enolpyruvyl-6-hydroxy-3-cyclohexene-1-carboxylate synthase OS=Escherichia coli O139:H28 (strain E24377A / ETEC) OX=331111 GN=menD PE=3 SV=1																													Representative
RIBB_ECO24	3,4-dihydroxy-2-butanone 4-phosphate synthase OS=Escherichia coli O139:H28 (strain E24377A / ETEC) OX=331111 GN=ribB PE=3 SV=1																								Representative													Representative
RS16_ECO24	30S ribosomal protein S16 OS=Escherichia coli O139:H28 (strain E24377A / ETEC) OX=331111 GN=rpsP PE=3 SV=1																							Representative																					Representative
RS6_ECO24	30S ribosomal protein S6 OS=Escherichia coli O139:H28 (strain E24377A / ETEC) OX=331111 GN=rpsF PE=3 SV=1				Representative							Representative			Representative						Representative												Representative						Representative			Representative			Representative
RS8_ECO24	30S ribosomal protein S8 OS=Escherichia coli O139:H28 (strain E24377A / ETEC) OX=331111 GN=rpsH PE=3 SV=1				Representative						Representative				Representative		Representative			Representative	Representative			Representative									Representative						Representative			Representative
RS9_ECO24	30S ribosomal protein S9 OS=Escherichia coli O139:H28 (strain E24377A / ETEC) OX=331111 GN=rpsI PE=3 SV=1				Representative	Representative									Representative					Representative	Representative			Representative									Representative									Representative			Representative
AROB_ECO24	3-dehydroquinate synthase OS=Escherichia coli O139:H28 (strain E24377A / ETEC) OX=331111 GN=aroB PE=3 SV=1																						Representative
KDTA_ECO57	3-deoxy-D-manno-octulosonic acid transferase OS=Escherichia coli O157:H7 OX=83334 GN=waaA PE=3 SV=1																						Representative												Representative
KDSB_ECO24	3-deoxy-manno-octulosonate cytidylyltransferase OS=Escherichia coli O139:H28 (strain E24377A / ETEC) OX=331111 GN=kdsB PE=3 SV=1												Representative						Representative
FABZ_ECO24	3-hydroxyacyl-[acyl-carrier-protein] dehydratase FabZ OS=Escherichia coli O139:H28 (strain E24377A / ETEC) OX=331111 GN=fabZ PE=3 SV=1														Representative																											Representative
FABA_ECO24	3-hydroxydecanoyl-[acyl-carrier-protein] dehydratase OS=Escherichia coli O139:H28 (strain E24377A / ETEC) OX=331111 GN=fabA PE=3 SV=1															Representative
FADA_ECO24	3-ketoacyl-CoA thiolase OS=Escherichia coli O139:H28 (strain E24377A / ETEC) OX=331111 GN=fadA PE=3 SV=1																						Representative
FADI_ECO24	3-ketoacyl-CoA thiolase OS=Escherichia coli O139:H28 (strain E24377A / ETEC) OX=331111 GN=fadI PE=3 SV=1																																		Representative
PANB_ECO24	3-methyl-2-oxobutanoate hydroxymethyltransferase OS=Escherichia coli O139:H28 (strain E24377A / ETEC) OX=331111 GN=panB PE=3 SV=1											Representative													Representative
UBID_ECO24	3-octaprenyl-4-hydroxybenzoate carboxy-lyase OS=Escherichia coli O139:H28 (strain E24377A / ETEC) OX=331111 GN=ubiD PE=3 SV=2																													Representative
FABG_ECOLI	3-oxoacyl-[acyl-carrier-protein] reductase FabG OS=Escherichia coli (strain K12) OX=83333 GN=fabG PE=1 SV=1																																								Representative
AROA_ECO24	3-phosphoshikimate 1-carboxyvinyltransferase OS=Escherichia coli O139:H28 (strain E24377A / ETEC) OX=331111 GN=aroA PE=3 SV=1																																		Representative
ISPG_ECO24	4-hydroxy-3-methylbut-2-en-1-yl diphosphate synthase (flavodoxin) OS=Escherichia coli O139:H28 (strain E24377A / ETEC) OX=331111 GN=ispG PE=3 SV=1																						Representative
DAPA_ECO24	4-hydroxy-tetrahydrodipicolinate synthase OS=Escherichia coli O139:H28 (strain E24377A / ETEC) OX=331111 GN=dapA PE=3 SV=1									Representative			Representative
RL1_ECO24	50S ribosomal protein L1 OS=Escherichia coli O139:H28 (strain E24377A / ETEC) OX=331111 GN=rplA PE=3 SV=1									Representative															Representative													Representative	Representative
RL20_ECO24	50S ribosomal protein L20 OS=Escherichia coli O139:H28 (strain E24377A / ETEC) OX=331111 GN=rplT PE=3 SV=1					Representative									Representative																											Representative
RL23_ECO57	50S ribosomal protein L23 OS=Escherichia coli O157:H7 OX=83334 GN=rplW PE=3 SV=1										Representative									Representative
RL25_ECO24	50S ribosomal protein L25 OS=Escherichia coli O139:H28 (strain E24377A / ETEC) OX=331111 GN=rplY PE=3 SV=1																							Representative
PRMB_ECOLI	50S ribosomal protein L3 glutamine methyltransferase OS=Escherichia coli (strain K12) OX=83333 GN=prmB PE=1 SV=3																		Representative
RL30_ECO24	50S ribosomal protein L30 OS=Escherichia coli O139:H28 (strain E24377A / ETEC) OX=331111 GN=rpmD PE=3 SV=1																												Representative
RL31_ECO24	50S ribosomal protein L31 OS=Escherichia coli O139:H28 (strain E24377A / ETEC) OX=331111 GN=rpmE PE=3 SV=1																												Representative
ACKA_ECO57	Acetate kinase OS=Escherichia coli O157:H7 OX=83334 GN=ackA PE=3 SV=1																																		Representative
ACCD_ECO24	Acetyl-coenzyme A carboxylase carboxyl transferase subunit beta OS=Escherichia coli O139:H28 (strain E24377A / ETEC) OX=331111 GN=accD PE=3 SV=1												Representative
ACP_ECO24	Acyl carrier protein OS=Escherichia coli O139:H28 (strain E24377A / ETEC) OX=331111 GN=acpP PE=3 SV=1													Representative		Representative						Representative																	Representative				Representative
LPXA_ECO24	Acyl-[acyl-carrier-protein]--UDP-N-acetylglucosamine O-acyltransferase OS=Escherichia coli O139:H28 (strain E24377A / ETEC) OX=331111 GN=lpxA PE=3 SV=1																								Representative
ADD_ECO24	Adenosine deaminase OS=Escherichia coli O139:H28 (strain E24377A / ETEC) OX=331111 GN=add PE=3 SV=1																		Representative
KAD_ECO24	Adenylate kinase OS=Escherichia coli O139:H28 (strain E24377A / ETEC) OX=331111 GN=adk PE=3 SV=1																								Representative
RFAF_ECOLI	ADP-heptose--LPS heptosyltransferase 2 OS=Escherichia coli (strain K12) OX=83333 GN=rfaF PE=1 SV=1																		Representative
GLPD_ECOLI	Aerobic glycerol-3-phosphate dehydrogenase OS=Escherichia coli (strain K12) OX=83333 GN=glpD PE=1 SV=3																													Representative
ARCA_ECO57	Aerobic respiration control protein ArcA OS=Escherichia coli O157:H7 OX=83334 GN=arcA PE=3 SV=1																								Representative
ARCB_ECO57	Aerobic respiration control sensor protein ArcB OS=Escherichia coli O157:H7 OX=83334 GN=arcB PE=3 SV=1																																	Representative
SPEB_ECO24	Agmatinase OS=Escherichia coli O139:H28 (strain E24377A / ETEC) OX=331111 GN=speB PE=3 SV=1												Representative																										Representative
YQHD_ECOLI	Alcohol dehydrogenase YqhD OS=Escherichia coli (strain K12) OX=83333 GN=yqhD PE=1 SV=1																						Representative
YAHK_ECOLI	Aldehyde reductase YahK OS=Escherichia coli (strain K12) OX=83333 GN=yahK PE=1 SV=1																																		Representative
GCST_ECO24	Aminomethyltransferase OS=Escherichia coli O139:H28 (strain E24377A / ETEC) OX=331111 GN=gcvT PE=3 SV=1																						Representative
NRDD_ECOLI	Anaerobic ribonucleoside-triphosphate reductase OS=Escherichia coli (strain K12) OX=83333 GN=nrdD PE=1 SV=2																																	Representative
TRPE_ECOLI	Anthranilate synthase component 1 OS=Escherichia coli (strain K12) OX=83333 GN=trpE PE=1 SV=2																													Representative
AG43_ECOLI	Antigen 43 OS=Escherichia coli (strain K12) OX=83333 GN=flu PE=1 SV=3																													Representative
GUTQ_ECO57	Arabinose 5-phosphate isomerase GutQ OS=Escherichia coli O157:H7 OX=83334 GN=gutQ PE=3 SV=3							Representative					Representative																										Representative
SYR_ECO24	Arginine--tRNA ligase OS=Escherichia coli O139:H28 (strain E24377A / ETEC) OX=331111 GN=argS PE=3 SV=1																													Representative
ASNB_ECOLI	Asparagine synthetase B [glutamine-hydrolyzing] OS=Escherichia coli (strain K12) OX=83333 GN=asnB PE=1 SV=3																													Representative
HIS1_ECO24	ATP phosphoribosyltransferase OS=Escherichia coli O139:H28 (strain E24377A / ETEC) OX=331111 GN=hisG PE=3 SV=1												Representative
ATPG_ECO24	ATP synthase gamma chain OS=Escherichia coli O139:H28 (strain E24377A / ETEC) OX=331111 GN=atpG PE=3 SV=1																								Representative														Representative
ATPF_ECO24	ATP synthase subunit b OS=Escherichia coli O139:H28 (strain E24377A / ETEC) OX=331111 GN=atpF PE=3 SV=1								Representative					Representative																													Representative
ATPL_ECO24	ATP synthase subunit c OS=Escherichia coli O139:H28 (strain E24377A / ETEC) OX=331111 GN=atpE PE=3 SV=1																Representative												Representative
ATPD_ECO24	ATP synthase subunit delta OS=Escherichia coli O139:H28 (strain E24377A / ETEC) OX=331111 GN=atpH PE=3 SV=1			Representative	Representative																						Representative																						1
BIOD2_ECO57	ATP-dependent dethiobiotin synthetase BioD 2 OS=Escherichia coli O157:H7 OX=83334 GN=bioD2 PE=3 SV=1																								Representative
HSLV_ECO24	ATP-dependent protease subunit HslV OS=Escherichia coli O139:H28 (strain E24377A / ETEC) OX=331111 GN=hslV PE=3 SV=1			Representative					Representative			Representative		Representative													Representative																						1
HRPA_ECOLI	ATP-dependent RNA helicase HrpA OS=Escherichia coli (strain K12) OX=83333 GN=hrpA PE=3 SV=3																															Representative
RHLE_ECOLI	ATP-dependent RNA helicase RhlE OS=Escherichia coli (strain K12) OX=83333 GN=rhlE PE=1 SV=3																																											Representative
SRMB_ECOLI	ATP-dependent RNA helicase SrmB OS=Escherichia coli (strain K12) OX=83333 GN=srmB PE=1 SV=1																													Representative
FTSH_ECO57	ATP-dependent zinc metalloprotease FtsH OS=Escherichia coli O157:H7 OX=83334 GN=ftsH PE=3 SV=1																													Representative
DPO3B_ECO57	Beta sliding clamp OS=Escherichia coli O157:H7 OX=83334 GN=dnaN PE=3 SV=1																																		Representative
WBBI_ECOLI	Beta-1,6-galactofuranosyltransferase WbbI OS=Escherichia coli (strain K12) OX=83333 GN=wbbI PE=1 SV=1																		Representative
NAGZ_ECOBW	Beta-hexosaminidase OS=Escherichia coli (strain K12 / MC4100 / BW2952) OX=595496 GN=nagZ PE=3 SV=1																		Representative
AK2H_ECOLI	Bifunctional aspartokinase/homoserine dehydrogenase 2 OS=Escherichia coli (strain K12) OX=83333 GN=metL PE=1 SV=3																																							Representative
GLNE_ECO27	Bifunctional glutamine synthetase adenylyltransferase/adenylyl-removing enzyme OS=Escherichia coli O127:H6 (strain E2348/69 / EPEC) OX=574521 GN=glnE PE=3 SV=1						Representative
GLMU_ECO24	Bifunctional protein GlmU OS=Escherichia coli O139:H28 (strain E24377A / ETEC) OX=331111 GN=glmU PE=3 SV=1																																											Representative
PUR9_ECO24	Bifunctional purine biosynthesis protein PurH OS=Escherichia coli O139:H28 (strain E24377A / ETEC) OX=331111 GN=purH PE=3 SV=1																													Representative
RIBF_ECO57	Bifunctional riboflavin kinase/FMN adenylyltransferase OS=Escherichia coli O157:H7 OX=83334 GN=ribF PE=3 SV=1												Representative
BCCP_ECO57	Biotin carboxyl carrier protein of acetyl-CoA carboxylase OS=Escherichia coli O157:H7 OX=83334 GN=accB PE=3 SV=1								Representative
ILVE_ECO57	Branched-chain-amino-acid aminotransferase OS=Escherichia coli O157:H7 OX=83334 GN=ilvE PE=3 SV=2																		Representative
DCTA_ECO24	C4-dicarboxylate transport protein OS=Escherichia coli O139:H28 (strain E24377A / ETEC) OX=331111 GN=dctA PE=3 SV=1																																														Representative
HYPE_ECOLI	Carbamoyl dehydratase HypE OS=Escherichia coli (strain K12) OX=83333 GN=hypE PE=1 SV=2																		Representative
CARB_ECO57	Carbamoyl-phosphate synthase large chain OS=Escherichia coli O157:H7 OX=83334 GN=carB PE=3 SV=2						Representative																									Representative
CARA_ECO57	Carbamoyl-phosphate synthase small chain OS=Escherichia coli O157:H7 OX=83334 GN=carA PE=3 SV=1																																		Representative
FTSE_ECO57	Cell division ATP-binding protein FtsE OS=Escherichia coli O157:H7 OX=83334 GN=ftsE PE=3 SV=1																																					Representative
FTSA_ECO57	Cell division protein FtsA OS=Escherichia coli O157:H7 OX=83334 GN=ftsA PE=3 SV=1																																		Representative				Representative					Representative
FTSP_ECOLI	Cell division protein FtsP OS=Escherichia coli (strain K12) OX=83333 GN=ftsP PE=1 SV=2																																											Representative
YTFB_ECOLI	Cell division protein YtfB OS=Escherichia coli (strain K12) OX=83333 GN=ytfB PE=3 SV=2																		Representative																												Representative
ZAPD_ECO24	Cell division protein ZapD OS=Escherichia coli O139:H28 (strain E24377A / ETEC) OX=331111 GN=zapD PE=3 SV=1																								Representative
MINE_ECO24	Cell division topological specificity factor OS=Escherichia coli O139:H28 (strain E24377A / ETEC) OX=331111 GN=minE PE=3 SV=1														Representative						Representative												Representative
WZZB3_ECOLX	Chain length determinant protein OS=Escherichia coli OX=562 GN=wzzB PE=1 SV=1																	Representative	Representative
HTPG_ECO24	Chaperone protein HtpG OS=Escherichia coli O139:H28 (strain E24377A / ETEC) OX=331111 GN=htpG PE=3 SV=1																													Representative
SKP_ECO57	Chaperone protein Skp OS=Escherichia coli O157:H7 OX=83334 GN=skp PE=3 SV=1																									Representative
SURA_ECO57	Chaperone SurA OS=Escherichia coli O157:H7 OX=83334 GN=surA PE=1 SV=1																																											Representative
DNAA_ECO24	Chromosomal replication initiator protein DnaA OS=Escherichia coli O139:H28 (strain E24377A / ETEC) OX=331111 GN=dnaA PE=3 SV=1																																											Representative
MUKB_ECO24	Chromosome partition protein MukB OS=Escherichia coli O139:H28 (strain E24377A / ETEC) OX=331111 GN=mukB PE=3 SV=1		Representative																													Representative																9
MUKF_ECO24	Chromosome partition protein MukF OS=Escherichia coli O139:H28 (strain E24377A / ETEC) OX=331111 GN=mukF PE=3 SV=1																																											Representative
CSPC_ECO57	Cold shock-like protein CspC OS=Escherichia coli O157:H7 OX=83334 GN=cspC PE=3 SV=2										Representative
TRAD1_ECOLI	Coupling protein TraD OS=Escherichia coli (strain K12) OX=83333 GN=traD PE=1 SV=4											Representative																												Representative
CBPA_ECO24	Curved DNA-binding protein OS=Escherichia coli O139:H28 (strain E24377A / ETEC) OX=331111 GN=cbpA PE=3 SV=1												Representative																																		Representative
PDEL_ECOLI	Cyclic di-GMP phosphodiesterase PdeL OS=Escherichia coli (strain K12) OX=83333 GN=pdeL PE=1 SV=2																						Representative
CFA_ECOL6	Cyclopropane-fatty-acyl-phospholipid synthase OS=Escherichia coli O6:H1 (strain CFT073 / ATCC 700928 / UPEC) OX=199310 GN=cfa PE=3 SV=2																						Representative
METB_ECOLI	Cystathionine gamma-synthase OS=Escherichia coli (strain K12) OX=83333 GN=metB PE=1 SV=1																						Representative
CYDA_ECOL6	Cytochrome bd-I ubiquinol oxidase subunit 1 OS=Escherichia coli O6:H1 (strain CFT073 / ATCC 700928 / UPEC) OX=199310 GN=cydA PE=3 SV=1																																		Representative										Representative	Representative
CYOA_ECOL6	Cytochrome bo(3) ubiquinol oxidase subunit 2 OS=Escherichia coli O6:H1 (strain CFT073 / ATCC 700928 / UPEC) OX=199310 GN=cyoA PE=3 SV=1												Representative																																		Representative
PEPD_ECOLI	Cytosol non-specific dipeptidase OS=Escherichia coli (strain K12) OX=83333 GN=pepD PE=1 SV=3																													Representative														Representative
DACB_ECOLI	D-alanyl-D-alanine carboxypeptidase DacB OS=Escherichia coli (strain K12) OX=83333 GN=dacB PE=1 SV=2																																											Representative
DGTP_ECO24	Deoxyguanosinetriphosphate triphosphohydrolase OS=Escherichia coli O139:H28 (strain E24377A / ETEC) OX=331111 GN=dgt PE=3 SV=1																													Representative
DEOC_ECO24	Deoxyribose-phosphate aldolase OS=Escherichia coli O139:H28 (strain E24377A / ETEC) OX=331111 GN=deoC PE=3 SV=1																								Representative
E4PD_ECO24	D-erythrose-4-phosphate dehydrogenase OS=Escherichia coli O139:H28 (strain E24377A / ETEC) OX=331111 GN=epd PE=3 SV=1																		Representative
DGAL_ECOL6	D-galactose-binding periplasmic protein OS=Escherichia coli O6:H1 (strain CFT073 / ATCC 700928 / UPEC) OX=199310 GN=mglB PE=3 SV=1												Representative
FOLC_ECOLI	Dihydrofolate synthase/folylpolyglutamate synthase OS=Escherichia coli (strain K12) OX=83333 GN=folC PE=1 SV=2																																											Representative
PYRD_ECO24	Dihydroorotate dehydrogenase (quinone) OS=Escherichia coli O139:H28 (strain E24377A / ETEC) OX=331111 GN=pyrD PE=3 SV=1																						Representative
METI_ECO57	D-methionine transport system permease protein MetI OS=Escherichia coli O157:H7 OX=83334 GN=metI PE=3 SV=1																																										Representative
HELD_ECOLI	DNA helicase IV OS=Escherichia coli (strain K12) OX=83333 GN=helD PE=1 SV=2																																	Representative						Representative
MUTS_ECO24	DNA mismatch repair protein MutS OS=Escherichia coli O139:H28 (strain E24377A / ETEC) OX=331111 GN=mutS PE=3 SV=2						Representative																																	Representative
DPO3A_ECO57	DNA polymerase III subunit alpha OS=Escherichia coli O157:H7 OX=83334 GN=dnaE PE=3 SV=1						Representative
DPO3X_ECOLI	DNA polymerase III subunit tau OS=Escherichia coli (strain K12) OX=83333 GN=dnaX PE=1 SV=1																													Representative				Representative
DNAG_ECO57	DNA primase OS=Escherichia coli O157:H7 OX=83334 GN=dnaG PE=3 SV=1																													Representative
DPS_ECO24	DNA protection during starvation protein OS=Escherichia coli O139:H28 (strain E24377A / ETEC) OX=331111 GN=dps PE=3 SV=1															Representative																				Representative					Representative
RMUC_ECO57	DNA recombination protein RmuC OS=Escherichia coli O157:H7 OX=83334 GN=rmuC PE=3 SV=1																													Representative
RADA_ECOLI	DNA repair protein RadA OS=Escherichia coli (strain K12) OX=83333 GN=radA PE=1 SV=1																																											Representative
TOP1_ECOLI	DNA topoisomerase 1 OS=Escherichia coli (strain K12) OX=83333 GN=topA PE=1 SV=2						Representative																																Representative
TOP3_ECOLI	DNA topoisomerase 3 OS=Escherichia coli (strain K12) OX=83333 GN=topB PE=1 SV=1																																	Representative
PARC_ECO57	DNA topoisomerase 4 subunit A OS=Escherichia coli O157:H7 OX=83334 GN=parC PE=3 SV=1											Representative																												Representative
FIS_ECO24	DNA-binding protein Fis OS=Escherichia coli O139:H28 (strain E24377A / ETEC) OX=331111 GN=fis PE=3 SV=1										Representative									Representative
DCM_ECO57	DNA-cytosine methyltransferase OS=Escherichia coli O157:H7 OX=83334 GN=dcm PE=3 SV=1																													Representative
RMLD_ECOLI	dTDP-4-dehydrorhamnose reductase OS=Escherichia coli (strain K12) OX=83333 GN=rfbD PE=3 SV=2												Representative
RLMN_ECO24	Dual-specificity RNA methyltransferase RlmN OS=Escherichia coli O139:H28 (strain E24377A / ETEC) OX=331111 GN=rlmN PE=3 SV=1																																											Representative
LEPA_ECO24	Elongation factor 4 OS=Escherichia coli O139:H28 (strain E24377A / ETEC) OX=331111 GN=lepA PE=3 SV=1																																	Representative						Representative
YFCH_ECOLI	Epimerase family protein YfcH OS=Escherichia coli (strain K12) OX=83333 GN=yfcH PE=3 SV=1												Representative
EUTC_ECO24	Ethanolamine ammonia-lyase light chain OS=Escherichia coli O139:H28 (strain E24377A / ETEC) OX=331111 GN=eutC PE=3 SV=1																		Representative
PPX_ECO57	Exopolyphosphatase OS=Escherichia coli O157:H7 OX=83334 GN=ppx PE=1 SV=2																													Representative
RNB_ECO24	Exoribonuclease 2 OS=Escherichia coli O139:H28 (strain E24377A / ETEC) OX=331111 GN=rnb PE=3 SV=1																																	Representative
FADR_ECO24	Fatty acid metabolism regulator protein OS=Escherichia coli O139:H28 (strain E24377A / ETEC) OX=331111 GN=fadR PE=3 SV=1																								Representative
FADJ_ECOBW	Fatty acid oxidation complex subunit alpha OS=Escherichia coli (strain K12 / MC4100 / BW2952) OX=595496 GN=fadJ PE=3 SV=1																																	Representative
FADB_ECO24	Fatty acid oxidation complex subunit alpha OS=Escherichia coli O139:H28 (strain E24377A / ETEC) OX=331111 GN=fadB PE=3 SV=1																																	Representative
FADJ_ECO24	Fatty acid oxidation complex subunit alpha OS=Escherichia coli O139:H28 (strain E24377A / ETEC) OX=331111 GN=fadJ PE=3 SV=1																																	Representative
FEOB_ECO57	Fe(2+) transporter FeoB OS=Escherichia coli O157:H7 OX=83334 GN=feoB PE=3 SV=1											Representative			Representative																													Representative
NFUA_ECO24	Fe/S biogenesis protein NfuA OS=Escherichia coli O139:H28 (strain E24377A / ETEC) OX=331111 GN=nfuA PE=3 SV=1																																													Representative
FUR_ECO57	Ferric uptake regulation protein OS=Escherichia coli O157:H7 OX=83334 GN=fur PE=3 SV=1														Representative
HEMH_ECO24	Ferrochelatase OS=Escherichia coli O139:H28 (strain E24377A / ETEC) OX=331111 GN=hemH PE=3 SV=1																						Representative
FKBB_ECOLI	FKBP-type 22 kDa peptidyl-prolyl cis-trans isomerase OS=Escherichia coli (strain K12) OX=83333 GN=fklB PE=1 SV=2																																								Representative
HMP_ECO57	Flavohemoprotein OS=Escherichia coli O157:H7 OX=83334 GN=hmp PE=3 SV=1																																		Representative
ALF1_ECOL6	Fructose-bisphosphate aldolase class 1 OS=Escherichia coli O6:H1 (strain CFT073 / ATCC 700928 / UPEC) OX=199310 GN=fbaB PE=3 SV=2																						Representative
GAL1_ECO24	Galactokinase OS=Escherichia coli O139:H28 (strain E24377A / ETEC) OX=331111 GN=galK PE=3 SV=1																																		Representative
DGOR_ECOLI	Galactonate operon transcriptional repressor OS=Escherichia coli (strain K12) OX=83333 GN=dgoR PE=4 SV=4																								Representative
GLCC_ECOL6	Glc operon transcriptional activator OS=Escherichia coli O6:H1 (strain CFT073 / ATCC 700928 / UPEC) OX=199310 GN=glcC PE=3 SV=1																								Representative
GLGC_ECO24	Glucose-1-phosphate adenylyltransferase OS=Escherichia coli O139:H28 (strain E24377A / ETEC) OX=331111 GN=glgC PE=3 SV=1																																											Representative
PROB_ECO24	Glutamate 5-kinase OS=Escherichia coli O139:H28 (strain E24377A / ETEC) OX=331111 GN=proB PE=3 SV=1																						Representative
GLTB_ECOLI	Glutamate synthase [NADPH] large chain OS=Escherichia coli (strain K12) OX=83333 GN=gltB PE=1 SV=3																															Representative
GLTD_ECOLI	Glutamate synthase [NADPH] small chain OS=Escherichia coli (strain K12) OX=83333 GN=gltD PE=1 SV=3																													Representative
SYE_ECO24	Glutamate--tRNA ligase OS=Escherichia coli O139:H28 (strain E24377A / ETEC) OX=331111 GN=gltX PE=3 SV=1																													Representative
GSHR_ECOLI	Glutathione reductase OS=Escherichia coli (strain K12) OX=83333 GN=gor PE=1 SV=1							Representative																																	Representative
GSTA_ECO57	Glutathione S-transferase GstA OS=Escherichia coli O157:H7 OX=83334 GN=gstA PE=3 SV=1																																								Representative
KEFF_ECO24	Glutathione-regulated potassium-efflux system ancillary protein KefF OS=Escherichia coli O139:H28 (strain E24377A / ETEC) OX=331111 GN=kefF PE=3 SV=1															Representative
GPDA_ECO24	Glycerol-3-phosphate dehydrogenase [NAD(P)+] OS=Escherichia coli O139:H28 (strain E24377A / ETEC) OX=331111 GN=gpsA PE=3 SV=1												Representative
GLPR_ECOLI	Glycerol-3-phosphate regulon repressor OS=Escherichia coli (strain K12) OX=83333 GN=glpR PE=1 SV=1									Representative															Representative
GCSP_ECO24	Glycine dehydrogenase (decarboxylating) OS=Escherichia coli O139:H28 (strain E24377A / ETEC) OX=331111 GN=gcvP PE=3 SV=1						Representative																																	Representative
GLCD_ECOL6	Glycolate oxidase subunit GlcD OS=Escherichia coli O6:H1 (strain CFT073 / ATCC 700928 / UPEC) OX=199310 GN=glcD PE=3 SV=1																													Representative
GHRB_ECO24	Glyoxylate/hydroxypyruvate reductase B OS=Escherichia coli O139:H28 (strain E24377A / ETEC) OX=331111 GN=ghrB PE=3 SV=1																		Representative
RELA_ECO57	GTP pyrophosphokinase OS=Escherichia coli O157:H7 OX=83334 GN=relA PE=3 SV=1																																	Representative
DER_ECO24	GTPase Der OS=Escherichia coli O139:H28 (strain E24377A / ETEC) OX=331111 GN=der PE=3 SV=1																													Representative
SPOT_ECO57	Guanosine-3',5'-bis(diphosphate) 3'-pyrophosphohydrolase OS=Escherichia coli O157:H7 OX=83334 GN=spoT PE=3 SV=1																																	Representative						Representative
GPPA_ECO24	Guanosine-5'-triphosphate,3'-diphosphate pyrophosphatase OS=Escherichia coli O139:H28 (strain E24377A / ETEC) OX=331111 GN=gppA PE=3 SV=1																													Representative
HFLD_ECO24	High frequency lysogenization protein HflD OS=Escherichia coli O139:H28 (strain E24377A / ETEC) OX=331111 GN=hflD PE=3 SV=1								Representative					Representative
SYH_ECO24	Histidine--tRNA ligase OS=Escherichia coli O139:H28 (strain E24377A / ETEC) OX=331111 GN=hisS PE=3 SV=1																																											Representative
KHSE_ECO24	Homoserine kinase OS=Escherichia coli O139:H28 (strain E24377A / ETEC) OX=331111 GN=thrB PE=3 SV=1												Representative
CYSB_ECO57	HTH-type transcriptional regulator CysB OS=Escherichia coli O157:H7 OX=83334 GN=cysB PE=3 SV=1																		Representative
YHAJ_ECO57	HTH-type transcriptional regulator YhaJ OS=Escherichia coli O157:H7 OX=83334 GN=yhaJ PE=1 SV=1												Representative
CYTR_ECO57	HTH-type transcriptional repressor CytR OS=Escherichia coli O157:H7 OX=83334 GN=cytR PE=3 SV=1																						Representative
PURR_ECO24	HTH-type transcriptional repressor PurR OS=Escherichia coli O139:H28 (strain E24377A / ETEC) OX=331111 GN=purR PE=3 SV=1																		Representative
OXYR_ECO57	Hydrogen peroxide-inducible genes activator OS=Escherichia coli O157:H7 OX=83334 GN=oxyR PE=3 SV=1												Representative						Representative
HYPB_ECOL6	Hydrogenase maturation factor HypB OS=Escherichia coli O6:H1 (strain CFT073 / ATCC 700928 / UPEC) OX=199310 GN=hypB PE=3 SV=1												Representative						Representative
MBHM_ECO57	Hydrogenase-2 large chain OS=Escherichia coli O157:H7 OX=83334 GN=hybC PE=3 SV=2																													Representative
HCP_ECO27	Hydroxylamine reductase OS=Escherichia coli O127:H6 (strain E2348/69 / EPEC) OX=574521 GN=hcp PE=3 SV=1																													Representative
LDCI_ECO57	Inducible lysine decarboxylase OS=Escherichia coli O157:H7 OX=83334 GN=cadA PE=3 SV=1																																	Representative
IPYR_ECO57	Inorganic pyrophosphatase OS=Escherichia coli O157:H7 OX=83334 GN=ppa PE=3 SV=2								Representative					Representative													Representative																Representative
IMDH_ECO57	Inosine-5'-monophosphate dehydrogenase OS=Escherichia coli O157:H7 OX=83334 GN=guaB PE=3 SV=1																													Representative									Representative
IHFA_ECO24	Integration host factor subunit alpha OS=Escherichia coli O139:H28 (strain E24377A / ETEC) OX=331111 GN=ihfA PE=3 SV=1																			Representative
RSXC_ECO24	Ion-translocating oxidoreductase complex subunit C OS=Escherichia coli O139:H28 (strain E24377A / ETEC) OX=331111 GN=rsxC PE=3 SV=1																																							Representative
APBC_ECOL6	Iron-sulfur cluster carrier protein OS=Escherichia coli O6:H1 (strain CFT073 / ATCC 700928 / UPEC) OX=199310 GN=mrp PE=3 SV=1																						Representative
IADA_ECOLI	Isoaspartyl dipeptidase OS=Escherichia coli (strain K12) OX=83333 GN=iadA PE=1 SV=1																						Representative
SYI_ECO24	Isoleucine--tRNA ligase OS=Escherichia coli O139:H28 (strain E24377A / ETEC) OX=331111 GN=ileS PE=3 SV=1						Representative
YCED_ECO57	Large ribosomal RNA subunit accumulation protein YceD OS=Escherichia coli O157:H7 OX=83334 GN=yceD PE=3 SV=1												Representative
ASPG2_ECOLI	L-asparaginase 2 OS=Escherichia coli (strain K12) OX=83333 GN=ansB PE=1 SV=2												Representative						Representative																												Representative
YDJN_ECOLI	L-cystine transporter YdjN OS=Escherichia coli (strain K12) OX=83333 GN=ydjN PE=3 SV=1																						Representative
LRP_ECO57	Leucine-responsive regulatory protein OS=Escherichia coli O157:H7 OX=83334 GN=lrp PE=3 SV=2															Representative
SYL_ECOBW	Leucine--tRNA ligase OS=Escherichia coli (strain K12 / MC4100 / BW2952) OX=595496 GN=leuS PE=3 SV=1						Representative
FUCR_ECOLI	L-fucose operon activator OS=Escherichia coli (strain K12) OX=83333 GN=fucR PE=4 SV=1																								Representative
GPR_ECOLI	L-glyceraldehyde 3-phosphate reductase OS=Escherichia coli (strain K12) OX=83333 GN=gpr PE=1 SV=1																		Representative
LPXB_ECO24	Lipid-A-disaccharide synthase OS=Escherichia coli O139:H28 (strain E24377A / ETEC) OX=331111 GN=lpxB PE=3 SV=1																						Representative
LPTB_ECO57	Lipopolysaccharide export system ATP-binding protein LptB OS=Escherichia coli O157:H7 OX=83334 GN=lptB PE=3 SV=2																								Representative														Representative
LOLD_ECOL5	Lipoprotein-releasing system ATP-binding protein LolD OS=Escherichia coli O6:K15:H31 (strain 536 / UPEC) OX=362663 GN=lolD PE=3 SV=2																																					Representative
LIPA_ECO24	Lipoyl synthase OS=Escherichia coli O139:H28 (strain E24377A / ETEC) OX=331111 GN=lipA PE=3 SV=1																		Representative				Representative
LTAE_ECO57	Low specificity L-threonine aldolase OS=Escherichia coli O157:H7 OX=83334 GN=ltaE PE=3 SV=1																		Representative
SDHL_ECOLI	L-serine dehydratase 1 OS=Escherichia coli (strain K12) OX=83333 GN=sdaA PE=1 SV=3																													Representative
TDH_ECO24	L-threonine 3-dehydrogenase OS=Escherichia coli O139:H28 (strain E24377A / ETEC) OX=331111 GN=tdh PE=3 SV=1																						Representative
MATP_ECO27	Macrodomain Ter protein OS=Escherichia coli O127:H6 (strain E2348/69 / EPEC) OX=574521 GN=matP PE=3 SV=1														Representative
CORC_ECO57	Magnesium and cobalt efflux protein CorC OS=Escherichia coli O157:H7 OX=83334 GN=corC PE=3 SV=1																																														Representative
ATMA_ECO57	Magnesium-transporting ATPase, P-type 1 OS=Escherichia coli O157:H7 OX=83334 GN=mgtA PE=3 SV=1						Representative
LPP_ECO57	Major outer membrane lipoprotein OS=Escherichia coli O157:H7 OX=83334 GN=lpp PE=3 SV=1																Representative				Representative			Representative					Representative												Representative
LAMB_ECO24	Maltoporin OS=Escherichia coli O139:H28 (strain E24377A / ETEC) OX=331111 GN=lamB PE=3 SV=1				Representative
YIDC_ECO24	Membrane protein insertase YidC OS=Escherichia coli O139:H28 (strain E24377A / ETEC) OX=331111 GN=yidC PE=3 SV=1																													Representative
PMBA_ECO57	Metalloprotease PmbA OS=Escherichia coli O157:H7 OX=83334 GN=pmbA PE=3 SV=1																																											Representative
YBDG_ECOLI	Miniconductance mechanosensitive channel YbdG OS=Escherichia coli (strain K12) OX=83333 GN=ybdG PE=1 SV=1																						Representative
MOAB_ECO57	Molybdenum cofactor biosynthesis protein B OS=Escherichia coli O157:H7 OX=83334 GN=moaB PE=3 SV=2															Representative
MOEA_ECOLI	Molybdopterin molybdenumtransferase OS=Escherichia coli (strain K12) OX=83333 GN=moeA PE=1 SV=1																																											Representative
MOBB_ECOLI	Molybdopterin-guanine dinucleotide biosynthesis adapter protein OS=Escherichia coli (strain K12) OX=83333 GN=mobB PE=1 SV=3															Representative
RNLA_ECOLI	mRNA endoribonuclease toxin LS OS=Escherichia coli (strain K12) OX=83333 GN=rnlA PE=1 SV=2																						Representative
ACRA_ECO57	Multidrug efflux pump subunit AcrA OS=Escherichia coli O157:H7 OX=83334 GN=acrA PE=3 SV=1																																		Representative
TRAI1_ECOLI	Multifunctional conjugation protein TraI OS=Escherichia coli (strain K12) OX=83333 GN=traI PE=1 SV=2																															Representative							Representative
NAGC_ECO57	N-acetylglucosamine repressor OS=Escherichia coli O157:H7 OX=83334 GN=nagC PE=3 SV=1																																		Representative
NAGA_ECO57	N-acetylglucosamine-6-phosphate deacetylase OS=Escherichia coli O157:H7 OX=83334 GN=nagA PE=2 SV=1																																		Representative
PNTA_ECOLI	NAD(P) transhydrogenase subunit alpha OS=Escherichia coli (strain K12) OX=83333 GN=pntA PE=1 SV=2																																											Representative
PRET_ECO57	NAD-dependent dihydropyrimidine dehydrogenase subunit PreT OS=Escherichia coli O157:H7 OX=83334 GN=preT PE=3 SV=1																																		Representative
HCR_ECOLI	NADH oxidoreductase HCR OS=Escherichia coli (strain K12) OX=83333 GN=hcr PE=1 SV=3																		Representative
NUOA_ECO24	NADH-quinone oxidoreductase subunit A OS=Escherichia coli O139:H28 (strain E24377A / ETEC) OX=331111 GN=nuoA PE=3 SV=1															Representative																				Representative
NUOB_ECO24	NADH-quinone oxidoreductase subunit B OS=Escherichia coli O139:H28 (strain E24377A / ETEC) OX=331111 GN=nuoB PE=3 SV=1				Representative							Representative													Representative													Representative
NUOE_ECOL6	NADH-quinone oxidoreductase subunit E OS=Escherichia coli O6:H1 (strain CFT073 / ATCC 700928 / UPEC) OX=199310 GN=nuoE PE=3 SV=1			Representative										Representative																																			1
NUOF_ECOLI	NADH-quinone oxidoreductase subunit F OS=Escherichia coli (strain K12) OX=83333 GN=nuoF PE=1 SV=3																																						Representative					Representative
NUOI_ECO57	NADH-quinone oxidoreductase subunit I OS=Escherichia coli O157:H7 OX=83334 GN=nuoI PE=3 SV=1								Representative
YDFG_ECO57	NADP-dependent 3-hydroxy acid dehydrogenase YdfG OS=Escherichia coli O157:H7 OX=83334 GN=ydfG PE=3 SV=1																								Representative
MAO2_ECOLI	NADP-dependent malic enzyme OS=Escherichia coli (strain K12) OX=83333 GN=maeB PE=1 SV=1																																							Representative
SEQA_ECOL6	Negative modulator of initiation of replication OS=Escherichia coli O6:H1 (strain CFT073 / ATCC 700928 / UPEC) OX=199310 GN=seqA PE=3 SV=1								Representative					Representative																													Representative
NADE_ECO24	NH(3)-dependent NAD(+) synthetase OS=Escherichia coli O139:H28 (strain E24377A / ETEC) OX=331111 GN=nadE PE=3 SV=1																		Representative
SBCC_ECOLI	Nuclease SbcCD subunit C OS=Escherichia coli (strain K12) OX=83333 GN=sbcC PE=1 SV=1						Representative
YMDB_ECO57	O-acetyl-ADP-ribose deacetylase OS=Escherichia coli O157:H7 OX=83334 GN=ymdB PE=3 SV=1		Representative																																					Representative					Representative			1
OPPB_ECO57	Oligopeptide transport system permease protein OppB OS=Escherichia coli O157:H7 OX=83334 GN=oppB PE=3 SV=1																																					Representative
SLYB_ECO57	Outer membrane lipoprotein SlyB OS=Escherichia coli O157:H7 OX=83334 GN=slyB PE=3 SV=1														Representative
OMPA_ECO57	Outer membrane protein A OS=Escherichia coli O157:H7 OX=83334 GN=ompA PE=3 SV=1							Representative		Representative			Representative												Representative																Representative						Representative
BAMA_ECO24	Outer membrane protein assembly factor BamA OS=Escherichia coli O139:H28 (strain E24377A / ETEC) OX=331111 GN=bamA PE=3 SV=1											Representative
OMPC_ECOLI	Outer membrane protein C OS=Escherichia coli (strain K12) OX=83333 GN=ompC PE=1 SV=1																	Sameset	Representative																						Sameset
OMPF_ECOLI	Outer membrane protein F OS=Escherichia coli (strain K12) OX=83333 GN=ompF PE=1 SV=1																		Representative
SLP_ECOLI	Outer membrane protein Slp OS=Escherichia coli (strain K12) OX=83333 GN=slp PE=1 SV=1															Representative
TOLC_ECOLI	Outer membrane protein TolC OS=Escherichia coli (strain K12) OX=83333 GN=tolC PE=1 SV=3																																											Representative
OMPW_ECOLI	Outer membrane protein W OS=Escherichia coli (strain K12) OX=83333 GN=ompW PE=1 SV=1			Representative										Representative																																			1
UCPA_ECO57	Oxidoreductase UcpA OS=Escherichia coli O157:H7 OX=83334 GN=ucpA PE=3 SV=2							Representative					Representative
ABGA_ECOLI	p-aminobenzoyl-glutamate hydrolase subunit A OS=Escherichia coli (strain K12) OX=83333 GN=abgA PE=1 SV=2																																											Representative
LPOA_ECOL6	Penicillin-binding protein activator LpoA OS=Escherichia coli O6:H1 (strain CFT073 / ATCC 700928 / UPEC) OX=199310 GN=lpoA PE=3 SV=2																																	Representative											Representative
PEPT_ECO24	Peptidase T OS=Escherichia coli O139:H28 (strain E24377A / ETEC) OX=331111 GN=pepT PE=3 SV=1																																		Representative
RF2_ECO27	Peptide chain release factor 2 OS=Escherichia coli O127:H6 (strain E2348/69 / EPEC) OX=574521 GN=prfB PE=3 SV=1																																											Representative
SAPF_ECOL6	Peptide transport system ATP-binding protein SapF OS=Escherichia coli O6:H1 (strain CFT073 / ATCC 700928 / UPEC) OX=199310 GN=sapF PE=3 SV=1									Representative															Representative
FTSI_ECO57	Peptidoglycan D,D-transpeptidase FtsI OS=Escherichia coli O157:H7 OX=83334 GN=ftsI PE=3 SV=1																													Representative
PPIB_ECOLI	Peptidyl-prolyl cis-trans isomerase B OS=Escherichia coli (strain K12) OX=83333 GN=ppiB PE=1 SV=2															Representative
PPID_ECOL6	Peptidyl-prolyl cis-trans isomerase D OS=Escherichia coli O6:H1 (strain CFT073 / ATCC 700928 / UPEC) OX=199310 GN=ppiD PE=3 SV=1																														Representative
DPPA_ECOLI	Periplasmic dipeptide transport protein OS=Escherichia coli (strain K12) OX=83333 GN=dppA PE=1 SV=1																													Representative
MPPA_ECOLI	Periplasmic murein peptide-binding protein OS=Escherichia coli (strain K12) OX=83333 GN=mppA PE=1 SV=2																													Representative
OPPA_ECOLI	Periplasmic oligopeptide-binding protein OS=Escherichia coli (strain K12) OX=83333 GN=oppA PE=1 SV=2																													Representative
DEGP_ECO57	Periplasmic serine endoprotease DegP OS=Escherichia coli O157:H7 OX=83334 GN=degP PE=3 SV=1																																		Representative									Representative
SYFB_ECO57	Phenylalanine--tRNA ligase beta subunit OS=Escherichia coli O157:H7 OX=83334 GN=pheT PE=3 SV=1																																							Representative
CAPP_ECO24	Phosphoenolpyruvate carboxylase OS=Escherichia coli O139:H28 (strain E24377A / ETEC) OX=331111 GN=ppc PE=3 SV=1																																							Representative
PSRP_ECO24	Phosphoenolpyruvate synthase regulatory protein OS=Escherichia coli O139:H28 (strain E24377A / ETEC) OX=331111 GN=ppsR PE=3 SV=1																								Representative
PT1P_ECOLI	Phosphoenolpyruvate-dependent phosphotransferase system OS=Escherichia coli (strain K12) OX=83333 GN=ptsP PE=1 SV=2																																	Representative
GMHA_ECO24	Phosphoheptose isomerase OS=Escherichia coli O139:H28 (strain E24377A / ETEC) OX=331111 GN=gmhA PE=3 SV=1			Representative								Representative		Representative													Representative												Representative		Representative					Representative			2
PUR4_ECO57	Phosphoribosylformylglycinamidine synthase OS=Escherichia coli O157:H7 OX=83334 GN=purL PE=3 SV=3																															Representative
SERB_ECO57	Phosphoserine phosphatase OS=Escherichia coli O157:H7 OX=83334 GN=serB PE=3 SV=1																		Representative
YJIA_ECOLI	P-loop guanosine triphosphatase YjiA OS=Escherichia coli (strain K12) OX=83333 GN=yjiA PE=1 SV=3																		Representative
PCNB_ECO57	Poly(A) polymerase I OS=Escherichia coli O157:H7 OX=83334 GN=pcnB PE=3 SV=2																																											Representative
PPK1_ECO57	Polyphosphate kinase OS=Escherichia coli O157:H7 OX=83334 GN=ppk PE=3 SV=2				Representative																							Representative						Representative
PRIA_ECOLI	Primosomal protein N' OS=Escherichia coli (strain K12) OX=83333 GN=priA PE=1 SV=2																																	Representative
SOHB_ECOLI	Probable protease SohB OS=Escherichia coli (strain K12) OX=83333 GN=sohB PE=1 SV=1																		Representative
YGIN_ECO57	Probable quinol monooxygenase YgiN OS=Escherichia coli O157:H7 OX=83334 GN=ygiN PE=3 SV=1																												Representative
YEBC_ECOLI	Probable transcriptional regulatory protein YebC OS=Escherichia coli (strain K12) OX=83333 GN=yebC PE=1 SV=1												Representative
YEEN_ECO57	Probable transcriptional regulatory protein YeeN OS=Escherichia coli O157:H7 OX=83334 GN=yeeN PE=3 SV=1																								Representative
SYP_ECOBW	Proline--tRNA ligase OS=Escherichia coli (strain K12 / MC4100 / BW2952) OX=595496 GN=proS PE=3 SV=1																														Representative
OMPT_ECO57	Protease 7 OS=Escherichia coli O157:H7 OX=83334 GN=ompT PE=3 SV=1																		Representative
DCRB_ECOLI	Protein DcrB OS=Escherichia coli (strain K12) OX=83333 GN=dcrB PE=3 SV=1															Representative																				Representative
PKA_ECOLI	Protein lysine acetyltransferase Pka OS=Escherichia coli (strain K12) OX=83333 GN=pka PE=1 SV=1																																							Representative
MALY_ECOLI	Protein MalY OS=Escherichia coli (strain K12) OX=83333 GN=malY PE=1 SV=1																						Representative
TAS_ECOLI	Protein tas OS=Escherichia coli (strain K12) OX=83333 GN=tas PE=1 SV=1																						Representative
TRAE1_ECOLI	Protein TraE OS=Escherichia coli (strain K12) OX=83333 GN=traE PE=3 SV=3															Representative
TRAN_ECOLI	Protein TraN OS=Escherichia coli (strain K12) OX=83333 GN=traN PE=3 SV=2																																	Representative
TRAV_ECOLI	Protein TraV OS=Escherichia coli (strain K12) OX=83333 GN=traV PE=1 SV=1															Representative
TRAW_ECOLI	Protein TraW OS=Escherichia coli (strain K12) OX=83333 GN=traW PE=3 SV=2																																								Representative					Representative
TRBI_ECOLI	Protein TrbI OS=Escherichia coli (strain K12) OX=83333 GN=trbI PE=4 SV=2																				Representative												Representative
YDGA_ECOLI	Protein YdgA OS=Escherichia coli (strain K12) OX=83333 GN=ydgA PE=1 SV=1																													Representative
YHGF_ECOLI	Protein YhgF OS=Escherichia coli (strain K12) OX=83333 GN=yhgF PE=1 SV=3																																							Representative
HCHA_ECO24	Protein/nucleic acid deglycase HchA OS=Escherichia coli O139:H28 (strain E24377A / ETEC) OX=331111 GN=hchA PE=3 SV=1												Representative						Representative																												Representative
SECB_ECO24	Protein-export protein SecB OS=Escherichia coli O139:H28 (strain E24377A / ETEC) OX=331111 GN=secB PE=3 SV=1														Representative
PSUG_ECOLI	Pseudouridine-5'-phosphate glycosidase OS=Escherichia coli (strain K12) OX=83333 GN=psuG PE=1 SV=1																		Representative
PTKC_ECO57	PTS system galactitol-specific EIIC component OS=Escherichia coli O157:H7 OX=83334 GN=gatC PE=3 SV=1																		Representative
PTM3C_ECOLI	PTS system mannitol-specific EIICBA component OS=Escherichia coli (strain K12) OX=83333 GN=mtlA PE=1 SV=1																													Representative
PTND_ECOLI	PTS system mannose-specific EIID component OS=Escherichia coli (strain K12) OX=83333 GN=manZ PE=1 SV=2																								Representative													Representative
PTTBC_ECOLI	PTS system trehalose-specific EIIBC component OS=Escherichia coli (strain K12) OX=83333 GN=treB PE=1 SV=4											Representative																											Representative						Representative
HINT_ECO57	Purine nucleoside phosphoramidase OS=Escherichia coli O157:H7 OX=83334 GN=hinT PE=3 SV=1																							Representative
DEOD_ECO24	Purine nucleoside phosphorylase DeoD-type OS=Escherichia coli O139:H28 (strain E24377A / ETEC) OX=331111 GN=deoD PE=3 SV=1																																					Representative
YAGE_ECOLI	Putative 2-dehydro-3-deoxy-D-gluconate aldolase YagE OS=Escherichia coli (strain K12) OX=83333 GN=yagE PE=1 SV=2																		Representative
YNFE_ECOLI	Putative dimethyl sulfoxide reductase chain YnfE OS=Escherichia coli (strain K12) OX=83333 GN=ynfE PE=1 SV=1																																							Representative
GNGF_ECO57	Putative gluconeogenesis factor OS=Escherichia coli O157:H7 OX=83334 GN=ybhK PE=3 SV=1												Representative
YEAD_ECOLI	Putative glucose-6-phosphate 1-epimerase OS=Escherichia coli (strain K12) OX=83333 GN=yeaD PE=1 SV=2												Representative
YAJD_ECO57	Putative HNH nuclease YajD OS=Escherichia coli O157:H7 OX=83334 GN=yajD PE=3 SV=1															Representative
LONH_ECOLI	Putative Lon protease homolog OS=Escherichia coli (strain K12) OX=83333 GN=ycbZ PE=3 SV=1																											Representative
YDJA_ECO57	Putative NAD(P)H nitroreductase YdjA OS=Escherichia coli O157:H7 OX=83334 GN=ydjA PE=3 SV=1								Representative
YGFK_ECO57	Putative oxidoreductase YgfK OS=Escherichia coli O157:H7 OX=83334 GN=ygfK PE=3 SV=1						Representative
JAYE_ECOLI	Putative protein JayE OS=Escherichia coli (strain K12) OX=83333 GN=jayE PE=5 SV=1				Representative										Representative						Representative												Representative									Representative			Representative
P5CR_ECOLI	Pyrroline-5-carboxylate reductase OS=Escherichia coli (strain K12) OX=83333 GN=proC PE=1 SV=1																								Representative
KPYK1_ECO57	Pyruvate kinase I OS=Escherichia coli O157:H7 OX=83334 GN=pykF PE=3 SV=1																													Representative
RECB_ECOLI	RecBCD enzyme subunit RecB OS=Escherichia coli (strain K12) OX=83333 GN=recB PE=1 SV=1						Representative
RRAA_ECO24	Regulator of ribonuclease activity A OS=Escherichia coli O139:H28 (strain E24377A / ETEC) OX=331111 GN=rraA PE=3 SV=1								Representative					Representative
DNAB_ECO57	Replicative DNA helicase OS=Escherichia coli O157:H7 OX=83334 GN=dnaB PE=3 SV=1																																											Representative
NARG_ECOLI	Respiratory nitrate reductase 1 alpha chain OS=Escherichia coli (strain K12) OX=83333 GN=narG PE=1 SV=4																															Representative
NARH_ECOLI	Respiratory nitrate reductase 1 beta chain OS=Escherichia coli (strain K12) OX=83333 GN=narH PE=1 SV=3																													Representative
RIBD_ECOLI	Riboflavin biosynthesis protein RibD OS=Escherichia coli (strain K12) OX=83333 GN=ribD PE=1 SV=1																						Representative
RNC_ECO24	Ribonuclease 3 OS=Escherichia coli O139:H28 (strain E24377A / ETEC) OX=331111 GN=rnc PE=3 SV=1																								Representative
RNG_ECO57	Ribonuclease G OS=Escherichia coli O157:H7 OX=83334 GN=rng PE=3 SV=2																													Representative
RBSB_ECOLI	Ribose import binding protein RbsB OS=Escherichia coli (strain K12) OX=83333 GN=rbsB PE=1 SV=1																								Representative
RPIA_ECO24	Ribose-5-phosphate isomerase A OS=Escherichia coli O139:H28 (strain E24377A / ETEC) OX=331111 GN=rpiA PE=3 SV=1																																					Representative
YCAO_ECOLI	Ribosomal protein S12 methylthiotransferase accessory factor YcaO OS=Escherichia coli (strain K12) OX=83333 GN=ycaO PE=1 SV=2																													Representative
RIMP_ECO24	Ribosome maturation factor RimP OS=Escherichia coli O139:H28 (strain E24377A / ETEC) OX=331111 GN=rimP PE=3 SV=1								Representative
RBBA_ECOLI	Ribosome-associated ATPase OS=Escherichia coli (strain K12) OX=83333 GN=rbbA PE=1 SV=3																																							Representative
YFIA_ECO57	Ribosome-associated factor Y OS=Escherichia coli O157:H7 OX=83334 GN=yfiA PE=3 SV=2					Representative						Representative								Representative	Representative												Representative												Representative
RBFA_ECO24	Ribosome-binding factor A OS=Escherichia coli O139:H28 (strain E24377A / ETEC) OX=331111 GN=rbfA PE=3 SV=1																																Representative
RRF_ECO24	Ribosome-recycling factor OS=Escherichia coli O139:H28 (strain E24377A / ETEC) OX=331111 GN=frr PE=3 SV=1			Representative																							Representative																						1
ROB_ECO57	Right origin-binding protein OS=Escherichia coli O157:H7 OX=83334 GN=rob PE=3 SV=1																		Representative
RPOD_ECOLI	RNA polymerase sigma factor RpoD OS=Escherichia coli (strain K12) OX=83333 GN=rpoD PE=1 SV=2											Representative																												Representative
RAPA_ECO24	RNA polymerase-associated protein RapA OS=Escherichia coli O139:H28 (strain E24377A / ETEC) OX=331111 GN=rapA PE=3 SV=1						Representative
SPED_ECO24	S-adenosylmethionine decarboxylase proenzyme OS=Escherichia coli O139:H28 (strain E24377A / ETEC) OX=331111 GN=speD PE=3 SV=1															Representative
SELB_ECOLI	Selenocysteine-specific elongation factor OS=Escherichia coli (strain K12) OX=83333 GN=selB PE=1 SV=3																													Representative
NTRB_ECO57	Sensory histidine kinase/phosphatase NtrB OS=Escherichia coli O157:H7 OX=83334 GN=glnL PE=3 SV=1																						Representative
CYSE_ECO57	Serine acetyltransferase OS=Escherichia coli O157:H7 OX=83334 GN=cysE PE=3 SV=1												Representative
DEGS_ECO57	Serine endoprotease DegS OS=Escherichia coli O157:H7 OX=83334 GN=degS PE=3 SV=1																	Representative
SYS_ECO24	Serine--tRNA ligase OS=Escherichia coli O139:H28 (strain E24377A / ETEC) OX=331111 GN=serS PE=3 SV=1																																											Representative
AROK_ECO24	Shikimate kinase 1 OS=Escherichia coli O139:H28 (strain E24377A / ETEC) OX=331111 GN=aroK PE=3 SV=1															Representative
FTSY_ECOLI	Signal recognition particle receptor FtsY OS=Escherichia coli (strain K12) OX=83333 GN=ftsY PE=1 SV=1											Representative																												Representative
SSB_ECO57	Single-stranded DNA-binding protein OS=Escherichia coli O157:H7 OX=83334 GN=ssb PE=3 SV=2								Representative
ATDA_ECO57	Spermidine N(1)-acetyltransferase OS=Escherichia coli O157:H7 OX=83334 GN=speG PE=3 SV=2																										Representative
POTA_ECO57	Spermidine/putrescine import ATP-binding protein PotA OS=Escherichia coli O157:H7 OX=83334 GN=potA PE=3 SV=1																																											Representative
SSPB_ECO57	Stringent starvation protein B OS=Escherichia coli O157:H7 OX=83334 GN=sspB PE=3 SV=1																																					Representative
DHSD_ECO57	Succinate dehydrogenase hydrophobic membrane anchor subunit OS=Escherichia coli O157:H7 OX=83334 GN=sdhD PE=3 SV=1														Representative																											Representative
CYSA_ECO57	Sulfate/thiosulfate import ATP-binding protein CysA OS=Escherichia coli O157:H7 OX=83334 GN=cysA PE=3 SV=1																																		Representative
CYSI_ECO24	Sulfite reductase [NADPH] hemoprotein beta-component OS=Escherichia coli O139:H28 (strain E24377A / ETEC) OX=331111 GN=cysI PE=3 SV=1																													Representative
LPXK_ECO24	Tetraacyldisaccharide 4'-kinase OS=Escherichia coli O139:H28 (strain E24377A / ETEC) OX=331111 GN=lpxK PE=3 SV=1																		Representative
THIO_ECO57	Thioredoxin 1 OS=Escherichia coli O157:H7 OX=83334 GN=trxA PE=1 SV=2										Representative
TRXB_ECO57	Thioredoxin reductase OS=Escherichia coli O157:H7 OX=83334 GN=trxB PE=3 SV=2												Representative						Representative
THRC_ECOLI	Threonine synthase OS=Escherichia coli (strain K12) OX=83333 GN=thrC PE=1 SV=1																																											Representative
TOLR_ECO57	Tol-Pal system protein TolR OS=Escherichia coli O157:H7 OX=83334 GN=tolR PE=3 SV=1															Representative
TALB_ECO57	Transaldolase B OS=Escherichia coli O157:H7 OX=83334 GN=talB PE=3 SV=2																		Representative
GREA_ECO57	Transcription elongation factor GreA OS=Escherichia coli O157:H7 OX=83334 GN=greA PE=3 SV=1															Representative
NUSG_ECO57	Transcription termination/antitermination protein NusG OS=Escherichia coli O157:H7 OX=83334 GN=nusG PE=1 SV=2								Representative					Representative
SLYA_ECO24	Transcriptional regulator SlyA OS=Escherichia coli O139:H28 (strain E24377A / ETEC) OX=331111 GN=slyA PE=3 SV=1																																Representative
DCUR_ECO57	Transcriptional regulatory protein DcuR OS=Escherichia coli O157:H7 OX=83334 GN=dcuR PE=3 SV=1																								Representative
OMPR_ECO57	Transcriptional regulatory protein OmpR OS=Escherichia coli O157:H7 OX=83334 GN=ompR PE=3 SV=1																								Representative
PHOP_ECO57	Transcriptional regulatory protein PhoP OS=Escherichia coli O157:H7 OX=83334 GN=phoP PE=3 SV=1									Representative															Representative
RCSB_ECO57	Transcriptional regulatory protein RcsB OS=Escherichia coli O157:H7 OX=83334 GN=rcsB PE=3 SV=1																																													Representative
RSTA_ECOLI	Transcriptional regulatory protein RstA OS=Escherichia coli (strain K12) OX=83333 GN=rstA PE=1 SV=2																								Representative													Representative
MFD_ECOLI	Transcription-repair-coupling factor OS=Escherichia coli (strain K12) OX=83333 GN=mfd PE=1 SV=2						Representative																									Representative
INH10_ECOLI	Transposase InsH for insertion sequence element IS5R OS=Escherichia coli (strain K12) OX=83333 GN=insH10 PE=3 SV=1															Representative
TRAT1_ECOLI	TraT complement resistance protein OS=Escherichia coli (strain K12) OX=83333 GN=traT PE=3 SV=2																								Representative
TPIS_ECO24	Triosephosphate isomerase OS=Escherichia coli O139:H28 (strain E24377A / ETEC) OX=331111 GN=tpiA PE=3 SV=1																								Representative													Representative
TRMD_ECO24	tRNA (guanine-N(1)-)-methyltransferase OS=Escherichia coli O139:H28 (strain E24377A / ETEC) OX=331111 GN=trmD PE=3 SV=1												Representative
MNME_ECO24	tRNA modification GTPase MnmE OS=Escherichia coli O139:H28 (strain E24377A / ETEC) OX=331111 GN=mnmE PE=3 SV=1																																											Representative
TSAD_ECO24	tRNA N6-adenosine threonylcarbamoyltransferase OS=Escherichia coli O139:H28 (strain E24377A / ETEC) OX=331111 GN=tsaD PE=3 SV=1												Representative
MIAB_ECO24	tRNA-2-methylthio-N(6)-dimethylallyladenosine synthase OS=Escherichia coli O139:H28 (strain E24377A / ETEC) OX=331111 GN=miaB PE=3 SV=1																													Representative
TTCA_ECO24	tRNA-cytidine(32) 2-sulfurtransferase OS=Escherichia coli O139:H28 (strain E24377A / ETEC) OX=331111 GN=ttcA PE=3 SV=1																						Representative
YGFZ_ECO24	tRNA-modifying protein YgfZ OS=Escherichia coli O139:H28 (strain E24377A / ETEC) OX=331111 GN=ygfZ PE=3 SV=1																		Representative
SYW_ECO57	Tryptophan--tRNA ligase OS=Escherichia coli O157:H7 OX=83334 GN=trpS PE=3 SV=1																		Representative																				Representative
XERD_ECO57	Tyrosine recombinase XerD OS=Escherichia coli O157:H7 OX=83334 GN=xerD PE=3 SV=1												Representative																																		Representative
SYY_ECO24	Tyrosine--tRNA ligase OS=Escherichia coli O139:H28 (strain E24377A / ETEC) OX=331111 GN=tyrS PE=3 SV=1																																		Representative
UBIK_ECOLI	Ubiquinone biosynthesis accessory factor UbiK OS=Escherichia coli (strain K12) OX=83333 GN=ubiK PE=1 SV=2					Representative
GALE_ECOLI	UDP-glucose 4-epimerase OS=Escherichia coli (strain K12) OX=83333 GN=galE PE=1 SV=1																		Representative
MURG_ECO24	UDP-N-acetylglucosamine--N-acetylmuramyl-(pentapeptide) pyrophosphoryl-undecaprenol N-acetylglucosamine transferase OS=Escherichia coli O139:H28 (strain E24377A / ETEC) OX=331111 GN=murG PE=3 SV=1																	Representative	Representative
MURC_ECO24	UDP-N-acetylmuramate--L-alanine ligase OS=Escherichia coli O139:H28 (strain E24377A / ETEC) OX=331111 GN=murC PE=3 SV=1																													Representative
MPL_ECOLI	UDP-N-acetylmuramate--L-alanyl-gamma-D-glutamyl-meso-2,6-diaminoheptandioate ligase OS=Escherichia coli (strain K12) OX=83333 GN=mpl PE=1 SV=3																																											Representative
MURE_ECO57	UDP-N-acetylmuramoyl-L-alanyl-D-glutamate--2,6-diaminopimelate ligase OS=Escherichia coli O157:H7 OX=83334 GN=murE PE=3 SV=3																													Representative
MURF_ECOLI	UDP-N-acetylmuramoyl-tripeptide--D-alanyl-D-alanine ligase OS=Escherichia coli (strain K12) OX=83333 GN=murF PE=1 SV=2																																											Representative
YEGD_ECOLI	Uncharacterized chaperone protein YegD OS=Escherichia coli (strain K12) OX=83333 GN=yegD PE=3 SV=2																																											Representative
YDCI_ECOLI	Uncharacterized HTH-type transcriptional regulator YdcI OS=Escherichia coli (strain K12) OX=83333 GN=ydcI PE=3 SV=2												Representative
YAJG_ECOL6	Uncharacterized lipoprotein YajG OS=Escherichia coli O6:H1 (strain CFT073 / ATCC 700928 / UPEC) OX=199310 GN=yajG PE=3 SV=1															Representative
YBIB_ECOLI	Uncharacterized protein YbiB OS=Escherichia coli (strain K12) OX=83333 GN=ybiB PE=1 SV=1												Representative																										Representative
YDHQ_ECO57	Uncharacterized protein YdhQ OS=Escherichia coli O157:H7 OX=83334 GN=ydhQ PE=4 SV=1																																											Representative
YGIM_ECO57	Uncharacterized protein YgiM OS=Escherichia coli O157:H7 OX=83334 GN=ygiM PE=3 SV=1								Representative					Representative
YHII_ECOLI	Uncharacterized protein YhiI OS=Escherichia coli (strain K12) OX=83333 GN=yhiI PE=3 SV=1																		Representative
YIID_ECO57	Uncharacterized protein YiiD OS=Escherichia coli O157:H7 OX=83334 GN=yiiD PE=4 SV=1																		Representative
YJEI_ECOL6	Uncharacterized protein YjeI OS=Escherichia coli O6:H1 (strain CFT073 / ATCC 700928 / UPEC) OX=199310 GN=yjeI PE=3 SV=1																							Representative
YJJI_ECOLI	Uncharacterized protein YjjI OS=Escherichia coli (strain K12) OX=83333 GN=yjjI PE=1 SV=2																																											Representative
YQJD_ECO57	Uncharacterized protein YqjD OS=Escherichia coli O157:H7 OX=83334 GN=yqjD PE=3 SV=1										Representative						Representative							Representative					Representative
YRAP_ECO57	Uncharacterized protein YraP OS=Escherichia coli O157:H7 OX=83334 GN=yraP PE=3 SV=1															Representative																				Representative
YFIF_ECO57	Uncharacterized tRNA/rRNA methyltransferase YfiF OS=Escherichia coli O157:H7 OX=83334 GN=yfiF PE=3 SV=1																		Representative
YJBQ_ECO57	UPF0047 protein YjbQ OS=Escherichia coli O157:H7 OX=83334 GN=yjbQ PE=3 SV=1																																									Representative
YAJQ_ECO24	UPF0234 protein YajQ OS=Escherichia coli O139:H28 (strain E24377A / ETEC) OX=331111 GN=yajQ PE=3 SV=1															Representative
YFBU_ECO24	UPF0304 protein YfbU OS=Escherichia coli O139:H28 (strain E24377A / ETEC) OX=331111 GN=yfbU PE=3 SV=1															Representative
YEJL_ECO24	UPF0352 protein YejL OS=Escherichia coli O139:H28 (strain E24377A / ETEC) OX=331111 GN=yejL PE=3 SV=1																Representative												Representative
YFCZ_ECOL6	UPF0381 protein YfcZ OS=Escherichia coli O6:H1 (strain CFT073 / ATCC 700928 / UPEC) OX=199310 GN=yfcZ PE=3 SV=1																							Representative					Representative				Representative
UPP_ECO24	Uracil phosphoribosyltransferase OS=Escherichia coli O139:H28 (strain E24377A / ETEC) OX=331111 GN=upp PE=3 SV=1																																								Representative
UDP_ECOLI	Uridine phosphorylase OS=Escherichia coli (strain K12) OX=83333 GN=udp PE=1 SV=3																								Representative
PYRH_ECO24	Uridylate kinase OS=Escherichia coli O139:H28 (strain E24377A / ETEC) OX=331111 GN=pyrH PE=3 SV=1				Representative																				Representative														Representative
GALU_ECO57	UTP--glucose-1-phosphate uridylyltransferase OS=Escherichia coli O157:H7 OX=83334 GN=galU PE=3 SV=2																						Representative
SYV_ECO57	Valine--tRNA ligase OS=Escherichia coli O157:H7 OX=83334 GN=valS PE=3 SV=1						Representative
PEPQ_ECO24	Xaa-Pro dipeptidase OS=Escherichia coli O139:H28 (strain E24377A / ETEC) OX=331111 GN=pepQ PE=3 SV=1																													Representative
XYLG_ECO57	Xylose import ATP-binding protein XylG OS=Escherichia coli O157:H7 OX=83334 GN=xylG PE=3 SV=1																													Representative
ZNTB_ECO24	Zinc transport protein ZntB OS=Escherichia coli O139:H28 (strain E24377A / ETEC) OX=331111 GN=zntB PE=3 SV=1																						Representative
RUTR_ECO57	HTH-type transcriptional regulator RutR (Rut operon repressor)																											Representative			Representative
YBJD_ECOLI	Uncharacterized protein YbjD																													Representative
SODF_ECO57	Superoxide dismutase [Fe] (EC 1.15.1.1)			Representative																																										Representative			1
SLYX_ECO24	Protein SlyX										Representative
ISPH_ECO24	4-hydroxy-3-methylbut-2-enyl diphosphate reductase (HMBPP reductase) (EC 1.17.7.4)																		Representative
COAA_ECO24	Pantothenate kinase (EC 2.7.1.33) (Pantothenic acid kinase)																		Representative
[truncated: 98 more columns]

## Sheet: Legend
Table S4: List of candidates crosslinked to HfqH6 obtained after enrichment of interactants by Ni-Agarose affinity chromatography. The enrichment is obtained by using DSP as in vivo crosslinker. DSP addition induces formation of crosslinks, which are reversible upon addition of DTT. We only consider candidates detected in both conditions (with and without treatment by DTT) with a total spectra nu…
Identification of protein-protein and ribonucleoprotein complexes containing Hfq Joël Caillet1, Bruno Baron2, Irina V. Boni3, Célia Caillet-Saguy4 and Eliane Hajnsdorf1*
