# Supplementary material for: Identification of protein-protein and ribonucleoprotein complexes containing Hfq
Source: Sci Rep. 2019 Oct 1;9:14054. doi: 10.1038/s41598-019-50562-w (PMC6773851; doi:10.1038/s41598-019-50562-w)
Supplement: Supplementary file 5 — Table S3 [file 41598_2019_50562_MOESM5_ESM.xlsx]

## Sheet: Sheet 1
Table S3 sheet 1 : Proteins shown to interact with Hfq by TAP tag experiments
	E- : Exponential phase, without RNase Treatment			E+ : Exponential phase, with RNase Treatment			S- : Stationary phase, without RNase Treatment			S+ : Stationary phase, with RNase Treatment
Swiss Prot accession number	Total number of peptides	EmPAI	Score	Total number of peptides	EmPAI	Score	Total number of peptides	EmPAI	Score	Total number of peptides	EmPAI	Score	Description
EFTU1_ECO24	3	0.25	57	21	2.74	614	7	0.93	245	38	7.27	917	Elongation factor Tu 1
RL1_ECO24	11			15			21			22			Ribosomal protein L1
HFQ_ECO24	15	17.38	382	10	11.12	283	11	17.3	546	9	17.9	322	Protein hfq
RS5_ECO24	17			10			21			19			Ribosomal protein S5
GYRA_ECOLI	3	0.16	106	9	0.41	150	9	0.41	284	24	1.85	767	DNA gyrase subunit A
DNAK_ECO24	7	0.32	129	7	0.41	166	23	3.58	936	15	1.48	449	Chaperone protein dnaK
RL10_ECO24	4			7			4			7			Ribosomal protein L10
RS6_ECO24	21			6			16			8			Ribosomal protein S6
SSPB_ECO57	4	1.82	183	5	2.65	230	3	1.18	138	2	0.69	97	Stringent starvation protein B
ODP1_ECO57	0			5	0.27	110	0			21	1.64	738	Pyruvate dehydrogenase E1 component
RL11_ECO24	3			5			1			5			Ribosomal protein L11
RS4_ECO24	22			5			23			5			Ribosomal protein S4
HNS_ECO57	1			4			2			4			DNA-binding protein H-NS
RS10_ECO24	4			4			4			6			Ribosomal protein S10
YHBS_ECO57	9	2.57	213	4	0.66	62	8	1.77	204	7	2.62	196	Uncharacterized N-acetyltransferase YhbS
LPXD_ECO57	4	0.48	85	3	0.3	71	9	1.19	287	12	2.29	336	UDP-3-O-[3-hydroxymyristoyl] glucosamine N-acyltransferase
RS2_ECO27	11			3			10			11			Ribosomal protein S2
RL15_ECOBW	12			3			11			2			Ribosomal protein L15
RL3_ECO24	14			3			12			7			Ribosomal protein L3
RL5_ECO24	4			3			2			4			Ribosomal protein L5
RL7_ECO24	1			3			3			2			Ribosomal protein L7/L12
RS16_ECO24	4			3			3			4			Ribosomal protein S16
RS3_ECO24	17			3			11			14			Ribosomal protein S3
RS7_ECOBW	21			3			24			10			Ribosomal protein S7
STPA_ECO57	0			3	0.85	57	0			7	7.76	256	DNA-binding protein stpA
FABB_ECOL6	0			2	0.25	75	0			12	1.75	444	3-oxoacyl-[acyl-carrier-protein] synthase 1
PROQ_ECO24	3			2			3			1	0.2	60	ProP effector
RHO_ECO57	36	8.3	1301	2	0.22	63	22	7.4	1008	9	1.27	361	Transcription termination factor Rho
RL17_ECO24	10			2			9			4			Ribosomal protein L17
RL18_ECO24	4			2			3			2			Ribosomal protein L18
RL22_ECO24	12			2			9			7			Rribosomal protein L22
RL6_ECO24	0			2			2			4			Ribosomal protein L6
RS13_ECO57	14			2			19			4			Ribosomal protein S13
RS17_ECO24	3			2			3			3			Ribosomal protein S17
RS21_ECO24	5			2			6			0			Ribosomal protein S21
ACEA_ECOL6	0			0			2	0.22	104	29	4.58	870	Isocitrate lyase
LON_ECOL6	10	0.55	219	0			6	0.39	172	11	7.27	917	Lon protease
SECA_ECO24	3			0			10			10			Protein translocase subunit secA
OMPR_ECO57	0			0			6	1.38	179	9	3.06	326	Transcriptional regulatory protein ompR
ATPA_ECO24	0			0			0			7	0.69	187	ATP synthase subunit alpha
PT1_ECOLI	0			0			0			6	0.58	182	Phosphoenolpyruvate-protein phosphotransferase
CAT_ECOLX	2			0			9			6			Chloramphenicol acetyltransferase
RL9_ECO24	2			0			3			6			Ribosomal protein L9
UXUA_ECO24	0			0			0			6	0.7	129	Mannonate dehydratase
CYSK_ECO57	0			0			0			5	1.01	235	Cysteine synthase A
EUTB_ECO57	0			0			0			5	0.62	217	Ethanolamine ammonia-lyase heavy chain
GLNA_ECO57	0			0			4	0.32	95	5	0.59	204	Glutamine synthetase
HSLU_ECO24	0			0			0			5	0.47	122	ATP-dependent protease ATPase subunit HslU
PUTA_ECOLI	0			0			0			5	0.18	162	Bifunctional protein putA
RL19_ECO24	11			0			11			5			Ribosomal protein L19
RL4_ECO24	8			0			8			5			Ribosomal protein L4
TYRR_ECOLI	0			0			1	0.09	52	5	0.4	130	Transcriptional regulatory protein tyrR
CH601_ECOK1	0			1			0			4			60 kDa chaperonin 1
RL16_ECO24	8			1			5			4			Ribosomal protein L16
RS8_ECO24	8			1			14			4			Ribosomal protein S8
ATPB_ECO24	0			0			0			4	0.33	139	ATP synthase subunit beta
RPOB_ECO24	4	0.1	82	0			3	0.07	65	4	0.1	105	DNA-directed RNA polymerase subunit beta
RS9_ECO24	9			0			9			4			Ribosomal protein S9
STHA_ECO24	0			0			0			4	0.45	101	Soluble pyridine nucleotide transhydrogenase
TNAA_ECO24	2	0.2	64	0			3	0.31	79	4	0.2	111F	Tryptophanase
YFIF_ECO57	0			0			7	1.41	272	4	0.66	135	Uncharacterized tRNA/rRNA methyltransferase YfiF
DBHA_ECO57	0			1			2			3			DNA-binding protein HU-alpha
RECA_ECO24	0			1			0			3			Protein RecA
RL20_ECO24	9			1			8			3			Ribosomal protein L20
RL2_ECO24	22			1			23			3			Ribosomal protein L2
RS14_ECO24	6			1			6			3			Ribosomal protein S14
IDH_ECOLI	0			0			2			3			Isocitrate dehydrogenase [NADP]
GATY_ECOBW	0			0			0			3			D-tagatose-1,6-bisphosphate aldolase subunit GatY
FADB_ECO24	0			0			0			3			Fatty acid oxidation complex subunit alpha
GLMS_ECO57	0			0			0			3			Glucosamine--fructose-6-phosphate aminotransferase [isomerizing]
IF3_ECO27	0			0			4			3			Translation initiation factor IF-3
PRC_ECOLI	0			0			2			3			Tail-specific protease
RS11_ECO24	9			0			11			3			Ribosomal protein S11
RS1_ECO57	39			0			26			3			Ribosomal protein S1
SLYD_ECO57	1			0			2			3			FKBP-type peptidyl-prolyl cis-trans isomerase slyD
RL21_ECO24	8			1			8			2			Ribosomal protein L21
RL23_ECO57	2			1			2			2			Ribosomal protein L23
RL24_ECO57	6			1			4			2			Ribosomal protein L24
RL28_ECO24	4			1			4			2			Ribosomal protein L28
RL29_ECO24	2			1			3			2			Ribosomal protein L29
AK1H_ECOLI	0			0			0			2			Bifunctional aspartokinase/homoserine dehydrogenase 1
CISY_ECOL6	0			0			4	0.34	105	2	0.22	76	Citrate synthase
CLPX_ECO24	0			0			0			2			ATP-dependent Clp protease ATP-binding subunit ClpX
DPO1_ECOLI	0			0			0			2			DNA polymerase I
ENGD_ECO57	0			0			0			2			GTP-dependent nucleic acid-binding protein engD Escherichia coli O157:H7
EUTC_ECO45	0			0			0			2			Ethanolamine ammonia-lyase light chain
FABI_ECO57	0			0			0			2			Enoyl-[acyl-carrier-protein] reductase [NADH] Fab
FTNA_ECO57	0			0			0			2			Ferritin-1
GATD_ECO57	0			0			0			2			Galactitol-1-phosphate 5-dehydrogenase
HIS7_ECOLI	0			0			0			2			Histidine biosynthesis bifunctional protein hisB
HLDE_ECO24	0			0			0			2			Bifunctional protein hldE
KATG1_ECO57	0			0			11	0.52	327	2	0.13	106	Catalase-peroxidase 1
MREB_ECOL6	0			0			0			2			Rod shape-determining protein mreB
NUSG_ECO57	0			0			1			2			Transcription antitermination protein nusG
ODO2_ECO57	0			0			0			2			Dihydrolipoyllysine-residue succinyltransferase component of 2-oxoglutarate dehydrogenase complex
RLUB_ECOLI	9	2.18	269	0			11	3.91	366	2	0.34	57	Ribosomal large subunit pseudouridine synthase B
RPOC_ECO24	9	0.24	194	0			11	0.32	244	2	0.06	63	DNA-directed RNA polymerase subunit beta'
RS20_ECO24	6			0			8			2			Ribosomal protein S20
SRP54_ECO57	1			0			1			2			Signal recognition particle protein
SYGA_ECOLI	0			0			0			2			Glycyl-tRNA synthetase alpha subunit
SYK2_ECO57	0			0			0			2			Lysyl-tRNA synthetase, heat inducible
USPF_ECO57	0			0			2			2			Universal stress protein F
YBED_ECO24	0			0			0			2			UPF0250 protein ybeD
YDIA_ECO24	0			0			0			2			Putative phosphotransferase ydiA
YDJA_ECO57	0			0			0			2			Putative NAD(P)H nitroreductase ydjA
YEEX_ECO24	0			0			2			2			UPF0265 protein yeeX
YGIF_ECOLI	0			0			0			2			Uncharacterized protein ygiF
DEAD_ECO57	27	2.38	1170	0			0			0			ATP-dependent RNA helicase deaD
RL13_ECO24	18			1			17			1			Ribosomal protein L13
PNP_ECO24	13	0.64	229	0			12	0.86	358	1	0.06	61	Polynucleotide phosphorylase (PNPase)
RNE_ECOLI	13	0.27	205	0			6	0.18	175	0			Ribonuclease E
RS18_ECO24	10			1			10			1			Ribosomal protein S18
RS12_ECO24	8			1			4			0			Ribosomal protein S12
RL14_ECO24	6			0			3			1			Ribosomal protein L14
RLUC_ECOLI	6	0.93	133	0			11	3.27	264	0			Ribosomal large subunit pseudouridine synthase C
PCNB_ECO57	5	0.3	134	0			4	0.42	135	0			Poly(A) polymerase
CSRA_ECO24	4	6.35	147	0			5	13.3	1718	0			Carbon storage regulator
RHLB_ECO24	4	0.22	119	0			6	0.66	178	0			ATP-dependent RNA helicase rhlB
RS19_ECO24	4			0			6			0			Ribosomal protein S19
RHLE_ECOLI	3			0			1			0			ATP-dependent RNA helicase rhlE
RS15_ECO24	3			0			6			0			Ribosomal protein S15
DBHB_ECO57	2			1			1			0			DNA-binding protein HU-beta
DNAJ_ECOBW	2			0			1			0			Chaperone protein dnaJ
FABZ_ECO24	2			0			1			0			(3R)-hydroxymyristoyl-[acyl-carrier-protein] dehydratase
OMPA_ECO57	2			0			0			0			Outer membrane protein A
RIMM_ECO5E	2	0.58	44	0			8	3.92	293	0			Ribosome maturation factor rimM
RPOA_ECO24	2			0			2			0			DNA-directed RNA polymerase subunit alpha
PSS_ECOLI	1			0			21	3.23	586	0			CDP-diacylglycerol--serine O-phosphatidyltransferase
RNR_ECOLI	0			0			16	1.17	501	0			Ribonuclease R
FADI_ECO24	0			0			8	1.05	211	1	0.11	35	3-ketoacyl-CoA thiolase
TIG_ECO24	1			0			7	0.64	207	0			Trigger factor
FADJ_ECO24	0			0			5	0.36	184	0			Fatty acid oxidation complex subunit alpha
ACON2_ECOLI	0			0			3			0			Aconitate hydratase 2
HRPA_ECOLI	0			0			3			0			ATP-dependent RNA helicase hrpA
RSMC_ECO24	0			0			3			0			Ribosomal RNA small subunit methyltransferase C
SELB_ECOLI	0			0			3			0			Selenocysteine-specific elongation factor
YHBY_ECO57	1			0			2			0			RNA-binding protein YhbY
CYSB_ECO57	0			0			2			1			HTH-type transcriptional regulator CysB
NPD_ECO57	0			0			2			0			NAD-dependent deacetylase
TRUB_ECO24	0			0			2			0			tRNA pseudouridine synthase B
YQGE_ECO24	0			0			2			0			UPF0301 protein yqgE
RL34_ECO24	1			0			1			0			Ribosomal protein L34
ICIA_ECO24	0			0			1			1			Chromosome initiation inhibitor
RL30_ECO24	0			0			1			1			Ribosomal protein L30
AHPC_ECO57	0			0			1			0			Alkyl hydroperoxide reductase subunit C
DHSA_ECO57	0			0			1			0			Succinate dehydrogenase flavoprotein subunit
EFG_ECO24	0			0			1			0			Elongation factor G
IPYR_ECO57	0			0			1			0			Inorganic pyrophosphatase
RL35_ECO45	0			0			1			0			Ribosomal protein L35
RLML_ECO24	0			0			1			0			Ribosomal RNA large subunit methyltransferase L
RNI_ECOLI	0			0			1			0			Ribonuclease I
RNPA_ECO24	0			0			1			0			Ribonuclease P protein component
RPPH_ECO24	0			0			1			0			RNA pyrophosphohydrolase
RSME_ECOL6	0			0			1			0			Ribosomal RNA small subunit methyltransferase E
SPOT_ECO57	0			0			1			0			Guanosine-3',5'-bis(diphosphate) 3'-pyrophosphohydrolase
SRMB_ECOLI	0			0			1			0			ATP-dependent RNA helicase srmB
SUCC_ECO24	0			0			1			0			Succinyl-CoA ligase [ADP-forming] subunit beta
TGT_ECO24	0			0			1			0			Queuine tRNA-ribosyltransferase
YEHS_ECOLI	0			0			1			0			Uncharacterized protein yehS
YNFO_ECOLI	0			0			1			0			Uncharacterized protein ynfO from qin prophage
G3P1_ECO57	1			0			0			0			Glyceraldehyde-3-phosphate dehydrogenase A
TNR3_ECOLX	1			0			0			0			Transposon Tn3 resolvase
YAGA_ECOLI	1			0			0			0			Uncharacterized protein yagA
YIBL_ECO57	1			0			0			0			Uncharacterized protein yibL
CLPA_ECO57	0			1			0			1			ATP-dependent Clp protease ATP-binding subunit ClpA
AMPA_ECO24	0			0			0			1			Probable cytosol aminopeptidase
AMPM_ECO57	0			0			0			1			Methionine aminopeptidase
CYSE_ECO57	0			0			0			1			Serine acetyltransferase
DEOD_ECO24	0			0			0			1			Purine nucleoside phosphorylase deoD-type
DHSB_ECOLI	0			0			0			1			Succinate dehydrogenase iron-sulfur subunit
DLDH_ECO57	0			0			0			1			Dihydrolipoyl dehydrogenase
ENGB_ECOK1	0			0			0			1			Probable GTP-binding protein EngB
FABG_ECOLI	0			0			0			1			3-oxoacyl-[acyl-carrier-protein] reductase
FUMA_ECO57	0			0			0			1			Fumarate hydratase class I
GALF_ECO57	0			0			0			1			UTP--glucose-1-phosphate uridylyltransferase
HLDD_ECO24	0			0			0			1			ADP-L-glycero-D-manno-heptose-6-epimerase
ISCR_ECO24	0			0			0			1			HTH-type transcriptional regulator iscR
KPRS_ECO57	0			0			0			1			Ribose-phosphate pyrophosphokinase
KPYK2_ECOLI	0			0			0			1			Pyruvate kinase II
ODO1_ECO57	0			0			0			1			2-oxoglutarate dehydrogenase E1 component
PEPQ_ECO24	0			0			0			1			Xaa-Pro dipeptidase
PMBA_ECO57	0			0			0			1			Protein pmbA Escherichia coli O157:H7
PROB_ECO24	0			0			0			1			Glutamate 5-kinase
RL25_ECO24	0			0			0			1			Ribosomal protein L25
RMLD_ECOLX	0			0			0			1			dTDP-4-dehydrorhamnose reductase
SYK1_ECO57	0			0			0			1			Lysyl-tRNA synthetase
SYN_ECO24	0			0			0			1			Asparaginyl-tRNA synthetase
SYW_ECO57	0			0			0			1			Tryptophanyl-tRNA synthetase
GNTR_ECOL6	0			1			0			0			HTH-type transcriptional regulator gntR
Total number of peptides	643			186			775			615
% of decrease in presence of Rnase A	71.0731						20.6452

## Sheet: Sheet 2
Table S3 sheet 2 : Proteins shown to interact with Hfq (exponential or stationary phases) or TAP-tag alone (control) in stationary phase. Proteins listed here come from an independent experiment than those shown in sheets 1, 3 and 4.
swiss prot accession number	total number of peptides			Description
	TAP-tag only control Stationary phase	HfqTT Exponential phase	HfqTT Stationary phase
RHO_ECO57	0	50	20	Transcription termination factor Rho
RS7_ECOBW	29	27	27	Ribosomal protein S7
RL3_ECO24	18	22	17	Ribosomal protein L3
RL2_ECO24	20	21	20	Ribosomal protein L2
DEAD_ECO57	0	19	0	ATP-dependent RNA helicase deaD
RNE_ECOLI	0	19	0	Ribonuclease E
RS5_CITK8	15	16	19	Ribosomal protein S5
RS20_ECO24	14	14	12	Ribosomal protein S20
RL15_ECOBW	15	13	10	Ribosomal protein L15
RL19_ECO24	13	13	2	Ribosomal protein L19
RS6_ECOLI	0	12	6	Ribosomal protein S6
RS4_ECO24	7	11	11	Ribosomal protein S4
RS3_CITK8	10	10	9	Ribosomal protein S3
RL13_ECO24	7	9	5	Ribosomal protein L13
RL1_ECO24	3	9	10	Ribosomal protein L1
RS14_ECO24	9	9	8	Ribosomal protein S14
RS4_CITK8	3	9	10	Ribosomal protein S4
RS5_ECO24	13	9	12	Ribosomal protein S5
SECA_ECO24	15	9	0	Protein translocase subunit secA
RL21_ECO24	5	8	5	Ribosomal protein L21
RL13_CITK8	7	7	8	Ribosomal protein L13
RL22_CITK8	10	7	8	Ribosomal protein L22
RL23_ECO57	6	7	2	Ribosomal protein L23
RL28_ECO24	13	7	3	Ribosomal protein L28
RS5_ACTSZ	6	7	8	Ribosomal protein S5
HFQ_ENT38	0	6	3	Protein Hfq
RL4_CITK8	5	6	4	Ribosomal protein L4
RL4_ECO24	4	6	3	Ribosomal protein L4
RS11_ECO24	5	6	6	Ribosomal protein S11
RS13_ECO57	0	6	5	Ribosomal protein S13
RS16_ECO24	2	6	0	Ribosomal protein S16
RS18_CITK8	0	6	6	Ribosomal protein S18
RS18_ECO24	0	6	5	Ribosomal protein S18
RS3_ECO24	12	6	9	Ribosomal protein S3
RS7_PSEHT	5	6	7	Ribosomal protein S7
HFQ_COLP3	0	5	3	Protein Hfq
RL10_CITK8	7	5	0	Ribosomal protein L10
RL14_ECO24	1	5	1	Rbosomal protein L14
RL16_CITK8	6	5	4	Ribosomal protein L16
RS2_CITK8	4	5	0	Ribosomal protein S2
SSPB_ECO57	0	5	0	Stringent starvation protein B
HFLD_ECO24	0	4	0	High frequency lysogenization protein hflD
HFQ_CELJU	0	4	2	Protein Hfq
HFQ_ECO24	0	4	3	Protein hfq
RL13_ACTSZ	3	4	3	Ribosomal protein L13
RL17_PHOLL	6	4	5	Ribosomal protein L17
RL18_CITK8	4	4	2	Ribosomal protein L18
RL18_ECO24	8	4	4	Ribosomal protein L18
RL1_CITK8	3	4	4	Ribosomal protein L1
RL22_ECO24	5	4	3	Ribosomal protein L22
RL3_SODGM	5	4	5	Ribosomal protein L3
RS21_CITK8	0	4	0	Ribosomal protein S21
RS21_ECO24	2	4	2	Ribosomal protein S21
RS3_MANSM	3	4	2	Ribosomal protein S3
RS4_VIBSL	1	4	4	Ribosomal protein S4
RS5_ALISL	4	4	5	Ribosomal protein S5
RS5_VIBF1	5	4	5	Ribosomal protein S5
RS9_CITK8	3	4	3	Ribosomal protein S9
RS9_ECO24	1	4	4	Ribosomal protein S9
YFIF_ECO57	0	4	4	Uncharacterized tRNA/rRNA methyltransferase YfiF
CSRA_CITK8	0	3	2	Carbon storage regulator homolog
RL14_BUCAK	1	3	1	Ribosomal protein L14
RL5_BUCAK	2	3	0	Ribosomal protein
RL5_ECO24	2	3	0	Ribosomal protein L5
RS17_ECO24	2	3	2	Ribosomal protein S17
RS19_ECO24	4	3	2	Ribosomal protein S19
RS1_DICD3	0	3	0	Ribosomal protein S1
RS2_ECO24	3	3	0	Ribosomal protein S2
YHBS_ECO57	0	3	0	Uncharacterized N-acetyltransferase YhbS
CSRA_ECO24	0	2	1	Carbon storage regulator
HFQ_IDILO	0	2	0	Protein Hfq
RL10_ECO24	3	2	0	Ribosomal protein L10
RL15_BUCAP	0	2	0	Ribosomal protein L15
RL16_ECO24	5	2	1	Ribosomal protein L16
RL17_ECO24	3	2	5	Ribosomal protein L17
RL2_IDILO	2	2	2	Ribosomal protein L2
RL5_ACTP2	2	2	0	Ribosomal protein L5
RPOB_CITK8	0	2	0	DNA-directed RNA polymerase subunit beta
RS12_ECO24	2	2	0	Ribosomal protein S12
RS16_CITK8	3	2	0	Ribosomal protein S16
RS19_CELJU	0	2	0	Ribosomal protein S19
RS19_CITK8	0	2	2	Ribosomal protein S19
RS19_SODGM	0	2	2	Ribosomal protein S19
RS6_THISH	0	2	1	Ribosomal protein S6
RS7_BAUCH	2	2	3	Ribosomal protein S7
RS7_PELCD	2	2	3	Ribosomal protein S7
RS7_SORC5	3	2	3	Ribosomal protein S7
RS8_CITK8	0	2	2	Ribosomal protein S8
TRYP_PIG	2	2	2	Trypsin
HNS_ECO57	6	1	0	DNA-binding protein H-NS
K1C9_HUMAN	1	1	0	Keratin
MYLK2_BOVIN	0	1	0	Myosin light chain kinase 2
PNP_ECO24	0	1	0	Polynucleotide phosphorylase PNPase
RL1_POLNS	1	1	2	Ribosomal protein L1
RLUB_ECOL6	0	1	0	Ribosomal large subunit pseudouridine synthase B
RS8_ECO24	0	1	1	Ribosomal protein S8
CALMS_CHICK	2	0	0	Calmodulin
DBHA_ECO57	1	0	0	DNA-binding protein HU-alpha
ENO1_YEAST	3	0	0	Enolase 1
GRP78_BOVIN	1	0	0	78 kDa glucose-regulated protein
NIFU_ECO57	2	0	0	NifU-like protein
RL27_ACTP2	1	0	0	Ribosomal protein L27
RL27_ECO24	1	0	0	Ribosomal protein L27
RL29_CITK8	1	0	0	Ribosomal protein L29
RL33_CITK8	3	0	0	Ribosomal protein L33
RL33_ECO24	1	0	0	Ribosomal protein L33
RL7_ECO24	2	0	0	Ribosomal protein L7/L12
RR3_AMBTC	2	0	0	Ribosomal protein S3
RS17_CITK8	3	0	0	Ribosomal protein S17
TRY1_BOVIN	1	0	0	Cationic trypsin

## Sheet: Sheet 3
Table S3 sheet 3 : List of non ribosomal proteins which interact with Hfq in the presence of RNA
	E- : Exponential phase, without RNase Treatment	E+ : Exponential phase, with RNase Treatment	S- : Stationary phase, without RNase Treatment	S+ : Stationary phase, with RNase Treatment
Swiss Prot accession number	total number of peptides	total number of peptides	total number of peptides	total number of peptides	Description
RHO_ECO57	36	2	22	9	Transcription termination factor Rho
DEAD_ECO57	27	0	0	0	ATP-dependent RNA helicase deaD
HFQ_ECO24	15	10	11	9	Protein hfq
PNP_ECO24	13	0	12	1	Polynucleotide phosphorylase (PNPase)
RNE_ECOLI	13	0	6	0	Ribonuclease E
LON_ECOL6	10	0	6	11	Lon protease
YHBS_ECO57	9	4	8	7	Uncharacterized N-acetyltransferase YhbS
RLUB_ECOLI	9	0	11	2	Ribosomal large subunit pseudouridine synthase B
RPOC_ECO24	9	0	11	2	DNA-directed RNA polymerase subunit beta'
RLUC_ECOLI	6	0	11	0	Ribosomal large subunit pseudouridine synthase C
PCNB_ECO57	5	0	4	0	Poly(A) polymerase
CSRA_ECO24	4	0	5	0	Carbon storage regulator
RHLB_ECO24	4	0	6	0	ATP-dependent RNA helicase rhlB
RPOB_ECO24	4	0	3	4	DNA-directed RNA polymerase subunit beta
PROQ_ECO24	3	2	3	1	ProP effector
SECA_ECO24	3	0	10	10	Protein translocase subunit secA
RHLE_ECOLI	3	0	1	0	ATP-dependent RNA helicase rhlE
RIMM_ECO5E	2	0	8	0	Ribosome maturation factor rimM
RPOA_ECO24	2	0	2	0	DNA-directed RNA polymerase subunit alpha
TNAA_ECO24	2	0	3	4	Tryptophanase
DNAJ_ECOBW	2	0	1	0	Chaperone protein dnaJ
FABZ_ECO24	2	0	1	0	(3R)-hydroxymyristoyl-[acyl-carrier-protein] dehydratase
OMPA_ECO57	2	0	0	0	Outer membrane protein A
DBHB_ECO57	2	1	1	0	DNA-binding protein HU-beta
CAT_ECOLX	2	0	9	6	Chloramphenicol acetyltransferase
PSS_ECOLI	1	0	21	0	CDP-diacylglycerol--serine O-phosphatidyltransferase
TIG_ECO24	1	0	7	0	Trigger factor
YHBY_ECO57	1	0	2	0	RNA-binding protein YhbY
RNR_ECOLI	0	0	16	0	Ribonuclease R
KATG1_ECO57	0	0	11	2	Catalase-peroxidase 1
FADI_ECO24	0	0	8	1	3-ketoacyl-CoA thiolase
YFIF_ECO57	0	0	7	4	Uncharacterized tRNA/rRNA methyltransferase YfiF
FADJ_ECO24	0	0	5	0	Fatty acid oxidation complex subunit alpha
CISY_ECOL6	0	0	4	2	Citrate synthase
ACON2_ECOLI	0	0	3	0	Aconitate hydratase 2
HRPA_ECOLI	0	0	3	0	ATP-dependent RNA helicase hrpA
RSMC_ECO24	0	0	3	0	Ribosomal RNA small subunit methyltransferase C
SELB_ECOLI	0	0	3	0	Selenocysteine-specific elongation factor
NPD_ECO57	0	0	2	0	NAD-dependent deacetylase
TRUB_ECO24	0	0	2	0	tRNA pseudouridine synthase B
YQGE_ECO24	0	0	2	0	UPF0301 protein yqgE
CYSB_ECO57	0	0	2	1	HTH-type transcriptional regulator CysB

## Sheet: Sheet 4
Table S3 sheet 4 : List of non ribosomal proteins which interact with Hfq independently of RNA according to our criteria
	E- : Exponential phase, without RNase Treatment	E+ : Exponential phase, with RNase Treatment	S- : Stationary phase, without RNase Treatment	S+ : Stationary phase, with RNase Treatment
Swiss Prot accession number	total number of peptides	total number of peptides	total number of peptides	total number of peptides	Description
EFTU1_ECO24	3	21	7	38	Elongation factor Tu 1
ACEA_ECOL6	0	0	2	29	Isocitrate lyase
GYRA_ECOLI	3	9	9	24	DNA gyrase subunit A
ODP1_ECO57	0	5	0	21	Pyruvate dehydrogenase E1 component
DNAK_ECO24	7	7	23	15	Chaperone protein dnaK
LPXD_ECO57	4	3	9	12	UDP-3-O-[3-hydroxymyristoyl] glucosamine N-acyltransferase
FABB_ECOL6	0	2	0	12	3-oxoacyl-[acyl-carrier-protein] synthase 1
LON_ECOL6	10	0	6	11	Lon protease
SECA_ECO24	3	0	10	10	Protein translocase subunit secA
HFQ_ECO24	15	10	11	9	Protein hfq
OMPR_ECO57	0	0	6	9	Transcriptional regulatory protein ompR
STPA_ECO57	0	3	0	7	DNA-binding protein stpA
ATPA_ECO24	0	0	0	7	ATP synthase subunit alpha
UXUA_ECO24	0	0	0	6	Mannonate dehydratase
PT1_ECOLI	0	0	0	6	Phosphoenolpyruvate-protein phosphotransferase
CYSK_ECO57	0	0	0	5	Cysteine synthase A
EUTB_ECO57	0	0	0	5	Ethanolamine ammonia-lyase heavy chain
GLNA_ECO57	0	0	4	5	Glutamine synthetase
HSLU_ECO24	0	0	0	5	ATP-dependent protease ATPase subunit HslU
PUTA_ECOLI	0	0	0	5	Bifunctional protein putA
TYRR_ECOLI	0	0	1	5	Transcriptional regulatory protein tyrR
HNS_ECO57	1	4	2	4	DNA-binding protein H-NS
CH601_ECOK1	0	1	0	4	60 kDa chaperonin 1
ATPB_ECO24	0	0	0	4	ATP synthase subunit beta
STHA_ECO24	0	0	0	4	Soluble pyridine nucleotide transhydrogenase
RPOB_ECO24	4	0	3	4	DNA-directed RNA polymerase subunit beta
TNAA_ECO24	2	0	3	4	Tryptophanase
GATY_ECO24	0	0	0	3	D-tagatose-1,6-bisphosphate aldolase subunit GatY
IDH_ECOLI	0	0	2	3	Isocitrate dehydrogenase [NADP]
DBHA_ECO57	0	1	2	3	DNA-binding protein HU-alpha
IF3_ECO27	0	0	4	3	Translation initiation factor IF-3
RECA_ECO24	0	1	0	3	Protein RecA
FADB_ECO24	0	0	0	3	Fatty acid oxidation complex subunit alpha
GLMS_ECO57	0	0	0	3	Glucosamine--fructose-6-phosphate aminotransferase [isomerizing]
PRC_ECOLI	0	0	2	3	Tail-specific protease
SLYD_ECO57	1	0	2	3	FKBP-type peptidyl-prolyl cis-trans isomerase slyD
SSPB_ECO57	4	5	3	2	Stringent starvation protein B
AK1H_ECOLI	0	0	0	2	Bifunctional aspartokinase/homoserine dehydrogenase 1
CLPX_ECO24	0	0	0	2	ATP-dependent Clp protease ATP-binding subunit ClpX
DPO1_ECOLI	0	0	0	2	DNA polymerase I
ENGD_ECO57	0	0	0	2	GTP-dependent nucleic acid-binding protein engD Escherichia coli O157:H7
EUTC_ECO45	0	0	0	2	Ethanolamine ammonia-lyase light chain
FABI_ECO57	0	0	0	2	Enoyl-[acyl-carrier-protein] reductase [NADH] Fab
FTNA_ECO57	0	0	0	2	Ferritin-1
GATD_ECO57	0	0	0	2	Galactitol-1-phosphate 5-dehydrogenase
HIS7_ECOLI	0	0	0	2	Histidine biosynthesis bifunctional protein hisB
HLDE_ECO24	0	0	0	2	Bifunctional protein hldE
MREB_ECOL6	0	0	0	2	Rod shape-determining protein mreB
NUSG_ECO57	0	0	1	2	Transcription antitermination protein nusG
ODO2_ECO57	0	0	0	2	Dihydrolipoyllysine-residue succinyltransferase component of 2-oxoglutarate dehydrogenase complex
SRP54_ECO57	1	0	1	2	Signal recognition particle protein
SYGA_ECOLI	0	0	0	2	Glycyl-tRNA synthetase alpha subunit
SYK2_ECO57	0	0	0	2	Lysyl-tRNA synthetase, heat inducible
USPF_ECO57	0	0	2	2	Universal stress protein F
YBED_ECO24	0	0	0	2	UPF0250 protein ybeD
YDIA_ECO24	0	0	0	2	Putative phosphotransferase ydiA
YDJA_ECO57	0	0	0	2	Putative NAD(P)H nitroreductase ydjA
YEEX_ECO24	0	0	2	2	UPF0265 protein yeeX
YGIF_ECOLI	0	0	0	2	Uncharacterized protein ygiF

## Sheet: Legend
Table S3: Proteins shown to interact with Hfq by TAP-tag experiments: The proteins were extracted from IBhfq95 hfq cells containing either pHfqTT or pCATT. The cells were grown in exponential (E) or stationary (S) phases as described in Materials and Methods. The extracts were treated (+) or not (-) with RNase A. In all sheets the total number of peptides detected with a score over 1 are shaded …
Identification of protein-protein and ribonucleoprotein complexes containing Hfq
Joël Caillet1, Bruno Baron2, Irina V. Boni3, Célia Caillet-Saguy4 and Eliane Hajnsdorf1*
