# Supplementary material for: Identification of protein-protein and ribonucleoprotein complexes containing Hfq
Source: Sci Rep. 2019 Oct 1;9:14054. doi: 10.1038/s41598-019-50562-w (PMC6773851; doi:10.1038/s41598-019-50562-w)
Supplement: Supplementary file 6 — Table S5 [file 41598_2019_50562_MOESM6_ESM.xlsx]

## Sheet: sheet 1
DSP in vivo crosslinking experiment : List of non ribosomal proteins which interact with Hfq	TAP-tag experiment : List of non ribosomal proteins which interact with Hfq in the presence of RNA	TAP-tag experiment : List of non ribosomal proteins which interact with Hfq independently of RNA according to our criteria
AAT_ECOLI	ACON2_ECOLI	ACEA_ECOL6
ACCA_ECO24	CAT_ECOLX	AK1H_ECOLI
ACCC_ECO57	CISY_ECOL6	ATPA_ECO24
ACEA_ECOL6	CSRA_ECO24	ATPB_ECO24
ACNB_ECOLI	CYSB_ECO57	CH601_ECOK1
ACP_ECO24	DBHB_ECO57 (HUb)	CLPX_ECO24
ADHE_ECO57	DEAD_ECO57	CYSK_ECO57
AHPC_ECO57	DNAJ_ECOBW	DBHA_ECO57 (HUa)
AHPF_ECOLI	FABZ_ECO24	DNAK_ECO24
AK1H_ECOLI	FADI_ECO24	DPO1_ECOLI
ALDA_ECOLI	FADJ_ECO24	EFTU1_ECO24
ALF_ECO57	HFQ_ECO24	ENGD_ECO57
AMPN_ECOLI	HRPA_ECOLI	EUTB_ECO57
ASPA_ECO57	KATG1_ECO57	EUTC_ECO45
ASPG2_ECOLI	LON_ECOL6	FABB_ECOL6
ATPA_ECO24	NPD_ECO57	FABI_ECO57
ATPB_ECO24	OMPA_ECO57	FADB_ECO24
ATPD_ECO24	PCNB_ECO57	FTNA_ECO57
ATPF_ECO24	PNP_ECO24	GATD_ECO57
ATPL_ECO24	PROQ_ECO24	GATY_ECO24
CAT_ECOLX	PSS_ECOLI	GLMS_ECO57
CBPA_ECO24	RHLB_ECO24	GLNA_ECO57
CH10_ECO24	RHLE_ECOLI	GYRA_ECOLI
CH601_ECOK1	RHO_ECO57	HFQ_ECO24
CISY_ECOL6	RIMM_ECO5E	HIS7_ECOLI
CLPA_ECO57	RLUB_ECOLI	HLDE_ECO24
CLPB_ECO57	RLUC_ECOLI	HNS_ECO57
CLPX_ECO24	RNE_ECOLI	HSLU_ECO24
COABC_ECOL6	RNR_ECOLI	IDH_ECOLI
CRA_ECO57	RPOA_ECO24	IF3_ECO27
CRP_ECO57	RPOB_ECO24	LON_ECOL6
CYOA_ECOL6	RPOC_ECO24	LPXD_ECO57
CYSK_ECO57	RSMC_ECO24	MREB_ECOL6
CYSN_ECO24	SECA_ECO24	NUSG_ECO57
DACA_ECO57	SELB_ECOLI	ODO2_ECO57
DADA_ECO24	TIG_ECO24	ODP1_ECO57
DAPD_ECO24	TNAA_ECO24	OMPR_ECO57
DCRB_ECOLI	TRUB_ECO24	PRC_ECOLI
DHNA_ECOLI	YFIF_ECO57	PT1_ECOLI
DHSD_ECO57	YHBS_ECO57	PUTA_ECOLI
DLDH_ECO57	YHBY_ECO57	RECA_ECO24
DNAJ_ECOBW	YQGE_ECO24	RPOB_ECO24
DNAK_ECO24		SECA_ECO24
DPS_ECO24		SLYD_ECO57
EFG_ECO24		SRP54_ECO57
EFTS_ECO24		SSPB_ECO57
EFTU1_ECO24		STHA_ECO24
ENO_ECO24		STPA_ECO57
ETTA_ECO57		SYGA_ECOLI
FABB_ECOL6		SYK2_ECO57
FABH_ECO24		TNAA_ECO24
FABI_ECO57		TYRR_ECOLI
FABZ_ECO24		USPF_ECO57
FRDA_ECOLI		UXUA_ECO24
FUMA_ECOL6		YBED_ECO24
FUMC_ECOLI		YDIA_ECO24
G3P1_ECO57		YDJA_ECO57
G6PD_ECO57		YEEX_ECO24
GATY_ECO24		YGIF_ECOLI
GATZ_ECO24
GLDA_ECOL6
GLGA_ECO24
GLMM_ECO24
GLMS_ECO57
GLN1B_ECO57
GLND_ECO24
GLPK_ECO24
GLPR_ECOLI
GLYA_ECO24
GMHA_ECO24
GRCA_ECO24
GSA_ECO24
GSPA_ECOLI
GUAA_ECO27
GUTQ_ECO57
GYRA_ECOLI
GYRB_ECO57
HCHA_ECO24
HFLD_ECO24
HFQ_ECO24
HIS7_ECOLI
HLDE_ECO24
HSLU_ECO24
HSLV_ECO24
IDH_ECOLI
IF2_ECO24
IPYR_ECO57
ISCS_ECO24
JAYE_ECOLI
KATG1_ECO57
KBL_ECO57
KDSA_ECO24
KDSD_ECO57
KPRS_ECO57
KPYK2_ECOLI
LON_ECOL6,LON_ECOL6
LPP_ECO57
MALE_ECO57
MALT_ECO24
MASY_ECOLI
MDH_ECO24
METK_ECO24
MIND_ECO57
MINE_ECO24
MREB_ECOL6
MURA_ECO24
NANA1_ECOL6
NIKR_ECO24
NUOA_ECO24
NUOB_ECO24
NUOCD_ECO24
NUOG_ECOLI
NUSG_ECO57
ODO1_ECO57
ODO2_ECO57
ODP1_ECO57
ODP2_ECOLI
OMPA_ECO57
OMPC_ECOLI
OPPF_ECOLI
PANB_ECO24
PARC_ECO57
PCKA_ECO24
PFKA_ECO24
PFLB_ECOLI
PGK_ECO24
PHOL_ECO57
PHSM_ECOLI
PIFC_ECOLI
PLSB_ECO24
PNP_ECO24
PPNN_ECO57
PPSA_ECOLI
PSS_ECOLI
PT1_ECOLI
PTA_ECOLI
PTGA_ECOL6
PTNAB_ECO57
PUR8_ECOL6
PURA_ECO24
PURU_ECOL6
PUTA_ECOLI
PYRG_ECO24
PYRH_ECO24
RCSD_ECOLI
RECA_ECO24
RF3_ECO24
RHLB_ECO24
RHO_ECO57
RIBB_ECO24
RIDA_ECOL6
RIR1_ECOLI
RNE_ECOLI
RPOA_ECO24
RPOB_ECO24,RPOB_ECO24
RPOC_ECO24
RPOC_ECOL6
RRAA_ECO24
RSD_ECO24
RSUA_ECO57
SDHA_ECO57
SDHB_ECOLI
SECA_ECO24
SECD_ECO57
SEQA_ECOL6
SLYD_ECO57
SOPA_ECO57
SRP54_ECO57
STHA_ECO24
SUCC_ECO24
SUCD_ECO57
SUHB_ECO57
SYA_ECODH
SYD_ECO27
SYD_ECOBW
SYFA_ECO24
SYGA_ECOLI
SYGB_ECO24
SYK1_ECO57
SYK2_ECO57
SYM_ECO24
SYN_ECO24
SYT_ECO24
TIG_ECO24
TKT1_ECOLI
TNAA_ECO24, TNAA_ECO24
TOP1_ECOLI
TPIS_ECO24
TPX_ECO57
TRAC_ECOLI
TRAG1_ECOLI
TRAI1_ECOLI
TREC_ECOLI
TRKA_ECO57
TYPA_ECO27
TYRR_ECOLI
UCPA_ECO57
XERD_ECO57
YCFP_ECO24
YEIE_ECO57
YFCZ_ECOL6
YFIA_ECO57
YKGG_ECOLI
YQJD_ECO57
YQJI_ECOLI

## Sheet: legend
Table S5: List of candidates (except ribosomal proteins) interacting with Hfq in one or both types of interaction experiment and comparison with INTACT data base. (A) Candidates obtained by DSP in vivo crosslinking experiment. (B) Candidates obtained by TAP-tag experiment which interact with Hfq in presence of RNA. (C) Candidates obtained by TAP-tag experiment which interact with Hfq independentl…
Identification of protein-protein and ribonucleoprotein complexes containing Hfq
Joël Caillet1, Bruno Baron2, Irina V. Boni3, Célia Caillet-Saguy4 and Eliane Hajnsdorf1*
